# Supplementary material for: Ferroptosis-related genes are considered as potential targets for CPAP treatment of obstructive sleep apnea
Source: Front Neurol. 2023 Dec 21;14:1320954. doi: 10.3389/fneur.2023.1320954 (PMC10764456; doi:10.3389/fneur.2023.1320954)
Supplement: Supplementary file 4 [file Table_1.xlsx]

## Sheet: TableS2
	Table S1. Detailed information of differentially expressed genes between OSA and CPAP-treated OSA samples in GSE135917.
	ID	logFC	P.Value	adj.P.Val
	OR2AK2	-0.0381115	0.000525872	0.999941
	CLDN34	0.0313785	0.000986619	0.999941
	ANTXRL	-0.0424689	0.00212766	0.999941
	GRWD1	0.0160939	0.00265709	0.999941
	JUN	0.0334191	0.00307556	0.999941
	TDO2	0.0372518	0.00358787	0.999941
	OR52N5	0.0315289	0.00493258	0.999941
	APBA3	0.0234672	0.00556773	0.999941
	YRDC	0.0196005	0.00639236	0.999941
	RLN3	-0.0193826	0.00713682	0.999941
	OR4Q3	-0.0429549	0.00745767	0.999941
	DCHS2	0.022297	0.00841865	0.999941
	TUT1	0.0122975	0.00906348	0.999941
	ELOVL2	-0.0244678	0.00939173	0.999941
	ADAM21	-0.0445899	0.00986635	0.999941
	OR10Z1	-0.0250069	0.0115571	0.999941
	MAGEA4	0.0237606	0.0115776	0.999941
	MOB2	0.0147553	0.0117686	0.999941
	AADACL4	-0.0282026	0.0121718	0.999941
	C1orf131	-0.0234921	0.0123246	0.999941
	PMCHL1	0.0375479	0.0126615	0.999941
	OR8K3	-0.0296021	0.0130276	0.999941
	SPATA48	0.022312	0.0139544	0.999941
	MIR95	-0.0352184	0.0141944	0.999941
	LRRN1	0.0262734	0.0147461	0.999941
	LINC00479	-0.024392	0.0158136	0.999941
	SEZ6	0.016522	0.0166014	0.999941
	GNG4	-0.0207653	0.0173169	0.999941
	KLHL41	-0.0202193	0.018067	0.999941
	MDH1B	-0.0269979	0.0182699	0.999941
	ADGRG4	0.0255848	0.0194197	0.999941
	SNORD96B	-0.0312865	0.0198291	0.999941
	INE1	-0.0188683	0.0205756	0.999941
	YIPF7	0.0281208	0.0209533	0.999941
	ZNF530	-0.0183738	0.0210684	0.999941
	GPX2	-0.0238051	0.0212895	0.999941
	VXN	-0.0191561	0.0217206	0.999941
	FAM81B	0.0231583	0.0225845	0.999941
	CXorf65	0.0227291	0.0227947	0.999941
	APRG1	-0.017953	0.0228462	0.999941
	CAPN6	-0.0310112	0.0231481	0.999941
	ZNF285	-0.0284142	0.0233259	0.999941
	GAREM2	0.0138837	0.0236388	0.999941
	CLPSL2	0.0199085	0.0238314	0.999941
	C4orf36	-0.0246799	0.0241337	0.999941
	CCR9	0.0160962	0.024735	0.999941
	PWAR6	-0.037974	0.0248232	0.999941
	OTOP1	0.0242213	0.0262021	0.999941
	OR6N2	-0.026196	0.0269654	0.999941
	VGLL1	-0.0189315	0.0271568	0.999941
	SCN1A	0.0207359	0.0275327	0.999941
	TMEM200A	0.0175376	0.0280281	0.999941
	LINC00302	-0.0219746	0.028076	0.999941
	AQP4-AS1	-0.0368103	0.0280867	0.999941
	WDR74	0.0123205	0.0281657	0.999941
	ZNF200	-0.0149943	0.0288453	0.999941
	TEX55	0.0276162	0.0296749	0.999941
	ELOA2	0.0270317	0.0298654	0.999941
	OR6P1	0.020999	0.0301329	0.999941
	RPL32	-0.0198679	0.0306751	0.999941
	P3H2	-0.0200619	0.0319017	0.999941
	PIP4P1	0.0114151	0.0320895	0.999941
	TRAM1L1	0.0209164	0.0324846	0.999941
	CMTM8	0.0183031	0.0326976	0.999941
	GK3	-0.0215071	0.0327208	0.999941
	CD300LF	-0.0202276	0.0330042	0.999941
	MAGEB10	0.0156691	0.0331336	0.999941
	LINC02875	0.0182585	0.0332253	0.999941
	OR11L1	-0.01333	0.0333116	0.999941
	KIAA1549	0.0148041	0.0334067	0.999941
	EDRF1-DT	-0.016702	0.0334987	0.999941
	DGCR5	0.0129352	0.0336251	0.999941
	CLEC4GP1	-0.0149557	0.0336303	0.999941
	FLAD1	0.0139625	0.0340131	0.999941
	STARD6	0.023753	0.0341485	0.999941
	PDLIM3	-0.0187617	0.0344773	0.999941
	MIR10B	0.0366718	0.0352428	0.999941
	LIF-AS2	0.0232527	0.0355761	0.999941
	AKNAD1	0.027024	0.0359468	0.999941
	OR11H6	-0.0170084	0.0362187	0.999941
	GJA10	-0.0229537	0.0362637	0.999941
	ABCB4	-0.0165447	0.0372274	0.999941
	PTGES3L-AARSD1	0.0100614	0.0372526	0.999941
	CBLN4	-0.0164627	0.0374094	0.999941
	FHIP1A	-0.0237165	0.0378764	0.999941
	CLCA3P	0.0236415	0.0379531	0.999941
	MAGEE2	0.0261944	0.0379623	0.999941
	TAF4B	0.024175	0.037965	0.999941
	ZNF729	0.0340788	0.0380233	0.999941
	CARTPT	-0.0171423	0.0382493	0.999941
	FAU	0.0135346	0.0382922	0.999941
	PRSS12	-0.0208209	0.0384095	0.999941
	DPH2	0.017411	0.0385725	0.999941
	CLEC18B	-0.0132123	0.0389668	0.999941
	ATP7B	-0.0173472	0.0395133	0.999941
	SLC25A51P4	0.0172057	0.03953	0.999941
	SCML2	0.0198812	0.0395334	0.999941
	YWHAH-AS1	-0.0186791	0.0395902	0.999941
	FASTKD3	0.0226788	0.0398161	0.999941
	RRS1	0.0184513	0.0400113	0.999941
	ZNF263	0.0121488	0.0402639	0.999941
	HDLBP	-0.0218656	0.0404114	0.999941
	RLN1	0.0187148	0.0408191	0.999941
	SLC47A2	-0.014644	0.0413409	0.999941
	DPPA3P2	0.0277709	0.0413654	0.999941
	KRT25	-0.0163824	0.0416608	0.999941
	LINC01405	-0.0146154	0.041805	0.999941
	OR52J3	0.0242511	0.0418422	0.999941
	PQBP1	0.0100914	0.0418909	0.999941
	RGS12	0.0103851	0.0421009	0.999941
	EDC4	0.0104017	0.0422542	0.999941
	ZNF22-AS1	-0.0150021	0.0423564	0.999941
	XKRX	0.021474	0.0424888	0.999941
	MFAP2	0.016408	0.0426787	0.999941
	BUB1	0.0277619	0.0427481	0.999941
	HOMER1	0.0235502	0.0435399	0.999941
	PTCHD4	-0.0285126	0.0436915	0.999941
	FOXN3-AS2	0.0216803	0.0437172	0.999941
	VTCN1	0.0206048	0.0443171	0.999941
	NHLH2	0.0254595	0.0443601	0.999941
	MRPL21	0.0156512	0.0455494	0.999941
	LIF	-0.0242103	0.0463009	0.999941
	SLC52A3	-0.0140442	0.0463334	0.999941
	MBOAT7	-0.0108187	0.0467161	0.999941
	GALNT8	-0.0154056	0.047799	0.999941
	SNORD115-2	0.0397939	0.0483806	0.999941
	FDXACB1	0.0210366	0.0485333	0.999941
	IFNL3	-0.0164612	0.04871	0.999941
	KAT5	0.0111219	0.0495192	0.999941
	PIRT	-0.015961	0.0495637	0.999941
	IKBKE	0.0132592	0.0498306	0.999941
	POMT2	-0.0109936	0.0501709	0.999941
	SNORD30	0.0250319	0.0501762	0.999941
	OR1J1	0.0234204	0.0502707	0.999941
	MIR29B1	0.0277265	0.0506604	0.999941
	COPS9	-0.0149335	0.0509517	0.999941
	C14orf119	0.0132305	0.0511747	0.999941
	PTPN14	-0.0122991	0.0512607	0.999941
	GPR15	0.0231356	0.0512988	0.999941
	OR1G1	0.0248295	0.0513291	0.999941
	TRPM8	0.0139171	0.0514686	0.999941
	CMSS1	0.019511	0.0515468	0.999941
	UPF3B	0.0181014	0.0516191	0.999941
	ANKRD18A	-0.0209374	0.0517829	0.999941
	ZNF439	0.0250163	0.051845	0.999941
	SHROOM3	-0.0171554	0.0518626	0.999941
	KLF12	-0.0180996	0.0520225	0.999941
	OR6Y1	-0.0150812	0.0523115	0.999941
	TBX4	0.0195009	0.0527936	0.999941
	UBQLN2	0.00981166	0.052863	0.999941
	ARHGAP45	-0.0153583	0.0530146	0.999941
	GRP	-0.0111807	0.0530315	0.999941
	DDX41	0.0121732	0.0532683	0.999941
	RGS20	0.0205377	0.0541955	0.999941
	BFSP2	-0.017981	0.0543768	0.999941
	CTXN3	0.02077	0.0544713	0.999941
	ABRA	0.0162334	0.0548739	0.999941
	BMP8A	-0.0142713	0.0550717	0.999941
	NANP	-0.0117629	0.0553769	0.999941
	ITGA9	-0.0130164	0.0554022	0.999941
	LYZL2	0.0441246	0.0555266	0.999941
	ZBTB3	0.0153395	0.0555701	0.999941
	ACKR3	0.0223151	0.0558414	0.999941
	SLC4A3	-0.0159519	0.055994	0.999941
	BSPH1	0.0320598	0.0563524	0.999941
	KRTAP10-3	-0.0222484	0.0564669	0.999941
	C18orf54	-0.0251845	0.0566771	0.999941
	PIH1D2	-0.0237855	0.0567277	0.999941
	F2	-0.0176866	0.0572066	0.999941
	FAM226B	-0.015821	0.0574498	0.999941
	E2F3	0.0184686	0.0574737	0.999941
	SPRR1B	0.0179464	0.0577048	0.999941
	C1orf210	-0.0160976	0.057739	0.999941
	ASMTL-AS1	-0.0166681	0.0579003	0.999941
	RHBDL2	0.02146	0.0579174	0.999941
	RPL39L	-0.0187067	0.0580848	0.999941
	SLC25A14	0.0162949	0.0580926	0.999941
	PXMP4	-0.0151853	0.0582876	0.999941
	TOM1L2	-0.0147894	0.0583405	0.999941
	LZTS1-AS1	0.0211029	0.0586154	0.999941
	HNF1A-AS1	-0.0250023	0.0586196	0.999941
	TCAF1	-0.0305411	0.0586501	0.999941
	CDK20	-0.0126681	0.0587092	0.999941
	IQUB	0.0255882	0.0589998	0.999941
	DNAJB5	0.0129758	0.0591809	0.999941
	MIR219A2	-0.0142229	0.0594057	0.999941
	LINC01879	0.0308883	0.0595086	0.999941
	RPS10P7	-0.019489	0.0601189	0.999941
	MYL4	-0.0164965	0.0602513	0.999941
	STATH	0.0263628	0.0603434	0.999941
	ORMDL2	-0.0123361	0.0604333	0.999941
	LINC00260	-0.0301925	0.0604607	0.999941
	SLC4A10	-0.0166594	0.0611921	0.999941
	RGL3	-0.0106477	0.0613455	0.999941
	RNVU1-17	-0.0278767	0.0614357	0.999941
	DEFB130A	-0.0268191	0.0616041	0.999941
	SMIM43	-0.022069	0.0617968	0.999941
	ASB6	0.0105043	0.0621489	0.999941
	C11orf98	0.0167182	0.0622431	0.999941
	RNF113A	-0.0151961	0.062332	0.999941
	LCK	0.0138401	0.0625927	0.999941
	UBE2U	0.0160208	0.0626111	0.999941
	SNX18	-0.0115027	0.0626904	0.999941
	ZNF730	-0.0311767	0.0627004	0.999941
	IQCE	-0.0112077	0.0636045	0.999941
	SAMD13	-0.0198679	0.0637018	0.999941
	PPY	0.0209752	0.0638058	0.999941
	LOC102723701	-0.0124075	0.0638345	0.999941
	GDPD4	-0.014551	0.0639242	0.999941
	TMEM95	0.0162744	0.0640263	0.999941
	CMKLR1	-0.0222897	0.0642019	0.999941
	IGF2BP2-AS1	0.0252618	0.0644699	0.999941
	FGF3	-0.0186362	0.064517	0.999941
	PPP2R1A	0.00967304	0.0649315	0.999941
	KCNAB3	-0.0151879	0.0651092	0.999941
	GLYATL2	0.0260385	0.0652576	0.999941
	GPR31	-0.0139617	0.0654785	0.999941
	ITGA10	0.0151404	0.0655936	0.999941
	CCDC88C	0.0154947	0.0656686	0.999941
	SYT4	0.0185706	0.0656827	0.999941
	DNAAF1	-0.0136355	0.0657365	0.999941
	SLC2A12	-0.014723	0.0661246	0.999941
	HOXA-AS2	0.0198154	0.0663862	0.999941
	OR52I1	-0.0190382	0.0665491	0.999941
	OR10J1	-0.0185039	0.0665552	0.999941
	OPCML	-0.016026	0.0667921	0.999941
	SPATA31F2P	0.0178374	0.0673318	0.999941
	MGC32805	0.0205664	0.067467	0.999941
	FBXO41	0.0144129	0.067568	0.999941
	SRM	0.0110239	0.0676462	0.999941
	DRICH1	-0.026571	0.0683835	0.999941
	LIN37	0.00994096	0.06849	0.999941
	KBTBD12	0.0205861	0.0690094	0.999941
	TFAP2A-AS1	0.0205946	0.0690388	0.999941
	KIF14	0.024473	0.0692182	0.999941
	AKAP4	-0.0171288	0.0692421	0.999941
	OR4C13	0.02973	0.0693535	0.999941
	KRTAP19-7	0.0168087	0.0696455	0.999941
	HNRNPF	0.0123719	0.0697286	0.999941
	SMR3B	0.0312017	0.0699367	0.999941
	DEFB121	0.0185455	0.0699676	0.999941
	OPN1MW	0.0160153	0.0701364	0.999941
	SNORA23	-0.0232045	0.0704289	0.999941
	PAK5	-0.0158252	0.0706575	0.999941
	SARDH	-0.0130616	0.0709836	0.999941
	OR56A5	0.0231226	0.071418	0.999941
	ESYT3	0.0160325	0.0719854	0.999941
	MC4R	-0.0203156	0.0722215	0.999941
	OR5C1	-0.0126848	0.0722872	0.999941
	ZNF876P	0.0233344	0.0723715	0.999941
	SLCO6A1	-0.0158239	0.0724157	0.999941
	GABBR1	-0.0142947	0.0725239	0.999941
	CSPG5	-0.0138682	0.0727748	0.999941
	KRTAP4-1	0.015969	0.0729235	0.999941
	TTC41P	-0.0252084	0.0730293	0.999941
	ADAD1	-0.0170329	0.0731744	0.999941
	C1orf52	0.0131744	0.0732612	0.999941
	URM1	0.0127925	0.0733068	0.999941
	YPEL4	-0.0121704	0.0733984	0.999941
	OR52D1	-0.0157185	0.0736777	0.999941
	OR2D2	-0.0172108	0.0738648	0.999941
	CYTH2	0.0114429	0.0739952	0.999941
	ZC2HC1B	-0.0221846	0.0740252	0.999941
	PRR19	0.017801	0.0740576	0.999941
	SERPINI2	0.0175908	0.074107	0.999941
	KCNA6	0.0169042	0.0741929	0.999941
	KCNQ4	-0.0130823	0.0743945	0.999941
	FGD1	-0.0112135	0.0749013	0.999941
	DEFA1B	0.020293	0.0750209	0.999941
	WTAP	0.0110629	0.0754323	0.999941
	TAS2R38	0.0181124	0.0757209	0.999941
	CROCCP3	-0.00916984	0.0764844	0.999941
	AKR1C8	0.0175319	0.0769293	0.999941
	ATG12	0.0159138	0.0770408	0.999941
	GLI1	0.0166853	0.0771121	0.999941
	HPN	0.0110764	0.0771149	0.999941
	AFDN-DT	-0.0150143	0.0771374	0.999941
	ACTG1P17	0.0142898	0.0771478	0.999941
	CHRM5	-0.016869	0.0772601	0.999941
	NAALADL2	-0.0218338	0.0772709	0.999941
	TOR4A	0.0170916	0.0773604	0.999941
	GREM2	-0.0137859	0.0776055	0.999941
	FAM204A	0.0175865	0.0776387	0.999941
	GLYATL1	-0.0168878	0.0777187	0.999941
	NOL12	0.0113512	0.0777784	0.999941
	RNU4-1	-0.0399625	0.0779071	0.999941
	MIR106A	0.0215936	0.0779988	0.999941
	FABP12	0.0293554	0.0780499	0.999941
	LINC00221	-0.0222674	0.0782724	0.999941
	HPX	0.0149302	0.0785659	0.999941
	NRG3	-0.0161452	0.0785786	0.999941
	SYNPO2L	0.0134382	0.0787044	0.999941
	HINFP	0.00839877	0.0789553	0.999941
	MAP4K2	-0.0106823	0.0790274	0.999941
	OR1A1	-0.0127391	0.0796311	0.999941
	ZNF235	-0.0160726	0.0797177	0.999941
	ARL14	0.0172944	0.0799734	0.999941
	MUC17	0.0144274	0.079983	0.999941
	PPM1F	0.012184	0.0802847	0.999941
	RNF4	0.00939376	0.0805038	0.999941
	FAM216B	0.0207749	0.0808891	0.999941
	ADAMTS6	-0.0162049	0.0809114	0.999941
	ID2B	0.00828744	0.0817369	0.999941
	PCDHB17P	0.0254134	0.0817735	0.999941
	C19orf48P	0.0116083	0.0818624	0.999941
	KCNMB3	-0.0158051	0.081914	0.999941
	CDPF1	0.0098405	0.0821676	0.999941
	LINC01366	0.0163162	0.0822821	0.999941
	TTC6	0.016531	0.0825496	0.999941
	SLFN14	0.0322353	0.0826892	0.999941
	LETM2	-0.0182653	0.0829404	0.999941
	LINC00305	0.020462	0.0829421	0.999941
	SUGP2	0.00960375	0.0829965	0.999941
	AOC1	-0.0151668	0.0832489	0.999941
	CCNI2	0.0136069	0.0833604	0.999941
	EZHIP	-0.014234	0.0834322	0.999941
	L3MBTL4	-0.0149278	0.0834473	0.999941
	SYN1	0.0113306	0.083581	0.999941
	FYB2	0.0271992	0.0835903	0.999941
	AKR1C4	0.0160073	0.0836115	0.999941
	LINC01521	-0.0195141	0.0838863	0.999941
	SGTA	0.00855135	0.0839309	0.999941
	NFE2L3	0.0148566	0.0839925	0.999941
	TRIM55	0.0127048	0.084094	0.999941
	KLHL26	-0.00961404	0.0841332	0.999941
	ERICH6B	0.0167629	0.0843392	0.999941
	AKR1B10	0.0284661	0.0844689	0.999941
	DEFB114	0.0182145	0.0845622	0.999941
	MAGEB16	-0.0174647	0.0846319	0.999941
	MINAR2	0.0282186	0.0846545	0.999941
	SIGLEC12	0.0163562	0.0847521	0.999941
	SERPINA13P	-0.0188475	0.0848975	0.999941
	SNAI3-AS1	0.0200256	0.0849958	0.999941
	KRT17P5	-0.0181737	0.0851486	0.999941
	CDC6	0.0263509	0.0851937	0.999941
	FBXL9P	0.0113196	0.0856268	0.999941
	MIA	-0.0105852	0.085759	0.999941
	ATP1A4	-0.013772	0.0857675	0.999941
	HSBP1	0.0136435	0.0859792	0.999941
	GEMIN6	0.0126984	0.0859964	0.999941
	LGALS7B	-0.00931223	0.0860363	0.999941
	BCL2L14	-0.0115721	0.0861254	0.999941
	ATAT1	-0.0149293	0.0861913	0.999941
	MRPS23	0.0160053	0.0867226	0.999941
	NIPSNAP1	0.0117438	0.0874136	0.999941
	REG3A	0.0174807	0.0874621	0.999941
	NPBWR2	-0.0168386	0.0881568	0.999941
	POTEA	0.0196078	0.0882709	0.999941
	CTNNA2	0.015266	0.0883417	0.999941
	NAPSB	-0.0122501	0.088428	0.999941
	SNORD83B	-0.0128371	0.0886142	0.999941
	RPA4	-0.0152485	0.0891071	0.999941
	MIR517C	0.0375671	0.0891225	0.999941
	GPS1	0.00801871	0.0892433	0.999941
	FAM177B	-0.0183559	0.0896002	0.999941
	WDR72	0.0195874	0.0896718	0.999941
	PRRT3	0.0137942	0.0898342	0.999941
	PIWIL4	-0.0182279	0.0902474	0.999941
	MIR199A1	0.0238765	0.0903032	0.999941
	KCNC4	-0.0116039	0.0903439	0.999941
	KLF5	0.0112961	0.0908096	0.999941
	SPA17	0.0171065	0.0910096	0.999941
	SNORA80E	-0.0312098	0.0912013	0.999941
	HOXD3	-0.0148172	0.0916287	0.999941
	FLJ13224	-0.0199486	0.091668	0.999941
	CNP	0.00921385	0.0917978	0.999941
	MMP26	0.0193991	0.0918002	0.999941
	DNAI7	-0.0228582	0.0918641	0.999941
	TGIF1	0.0125282	0.0926166	0.999941
	OR7E18P	-0.0222689	0.092893	0.999941
	ZNF674	0.0192054	0.0929681	0.999941
	C11orf16	0.0133063	0.0930369	0.999941
	TSC22D4	0.0147507	0.0931768	0.999941
	TUBB8	-0.0241429	0.09324	0.999941
	OR10G8	0.0170819	0.093342	0.999941
	CHGB	0.0154722	0.0935668	0.999941
	DNM3	-0.0180502	0.0936619	0.999941
	SNORD37	0.0238219	0.0938141	0.999941
	USP50	-0.0175401	0.0938833	0.999941
	GPRASP2	-0.0160464	0.0941207	0.999941
	UGT8	-0.0134143	0.0941632	0.999941
	RORA	-0.0141292	0.0941776	0.999941
	HYAL2	-0.0104587	0.0944906	0.999941
	TMEM215	-0.0128784	0.095283	0.999941
	TRABD	0.00864461	0.0955472	0.999941
	THNSL1	-0.0192253	0.0957041	0.999941
	LHB	0.0172586	0.095768	0.999941
	C2orf68	-0.00892486	0.0959411	0.999941
	GPR148	-0.0111401	0.0959837	0.999941
	SNRPA1	0.0219056	0.0961274	0.999941
	TATDN2	0.00886999	0.0962277	0.999941
	OR4K1	-0.0173223	0.0963453	0.999941
	NOP16	0.0127501	0.0964111	0.999941
	PSME2	0.0119053	0.096511	0.999941
	PIP5K1P1	0.0180381	0.0966084	0.999941
	GSG1	0.0184109	0.0966105	0.999941
	OR10C1	-0.0118792	0.0966273	0.999941
	ARL9	0.0157065	0.0966692	0.999941
	MAGEL2	-0.0213312	0.0968527	0.999941
	FUT7	-0.0122612	0.0970417	0.999941
	MRPS18A	-0.00873021	0.0970556	0.999941
	CAPN13	-0.013978	0.0974078	0.999941
	ZBTB26	-0.0125191	0.0975779	0.999941
	TAS2R7	0.0157958	0.0976834	0.999941
	FAM20A	-0.0142786	0.0980055	0.999941
	C14orf132	-0.0127477	0.0985114	0.999941
	SNORA20	-0.0477974	0.0987981	0.999941
	PLEKHH3	-0.0111677	0.0990455	0.999941
	N4BP2	-0.0203438	0.0990637	0.999941
	INHBA	-0.0126206	0.0991995	0.999941
	FUT9	0.0163751	0.0993281	0.999941
	EPS8L1	0.0129573	0.0995674	0.999941
	CALN1	0.0146774	0.0997944	0.999941
	GUCY2C	-0.0167889	0.0999702	0.999941
	IQCF1	0.015818	0.100075	0.999941
	DLGAP2	-0.011778	0.100433	0.999941
	OR4K5	-0.0181971	0.100594	0.999941
	RNF32	0.0116226	0.100712	0.999941
	UCK2	0.0105222	0.100826	0.999941
	DLEU2L	0.0332043	0.100853	0.999941
	ATP2C2	-0.0134184	0.100861	0.999941
	NKPD1	-0.009809	0.101238	0.999941
	SPINT2	-0.0162222	0.101352	0.999941
	OC90	-0.0139685	0.101442	0.999941
	MYL11	-0.0126284	0.101453	0.999941
	EFNB3	0.0170965	0.101606	0.999941
	OR4P4	0.0177587	0.101687	0.999941
	OR52N4	0.0268328	0.101728	0.999941
	TRIM21	0.0142628	0.10191	0.999941
	ADAM23	0.0177447	0.101929	0.999941
	OPRM1	-0.011248	0.102019	0.999941
	CRACR2A	-0.034957	0.10213	0.999941
	LRRC4B	-0.010888	0.102268	0.999941
	RGS9BP	-0.0153979	0.102593	0.999941
	HOXB9	-0.0147276	0.102615	0.999941
	GPC2	0.0107809	0.102753	0.999941
	ELSPBP1	0.0186287	0.102996	0.999941
	LINC00487	-0.013043	0.103025	0.999941
	SNORA54	-0.0215379	0.103395	0.999941
	CSNK1G2	0.00891065	0.103505	0.999941
	ACTL7A	0.0179966	0.103962	0.999941
	LRR1	-0.0195447	0.104237	0.999941
	SUN3	0.0165593	0.104437	0.999941
	MYO1A	-0.0109281	0.105052	0.999941
	DNAJA3	0.0100428	0.105698	0.999941
	ARMC12	-0.0146264	0.105753	0.999941
	LOC100287792	-0.0153505	0.105808	0.999941
	ELK1	0.00937362	0.106109	0.999941
	ZNF630	-0.0158803	0.106141	0.999941
	MIR509-1	-0.0205067	0.106496	0.999941
	LRRC52	0.0159818	0.107289	0.999941
	SNRPD1	0.0198979	0.10731	0.999941
	EXOSC2	0.00985635	0.107432	0.999941
	NT5C1B	0.0126525	0.107932	0.999941
	ZNF174	0.0150819	0.108018	0.999941
	GPR179	-0.0125261	0.108045	0.999941
	LRSAM1	-0.0106899	0.108381	0.999941
	FMO6P	0.0185398	0.108461	0.999941
	ZNF582	-0.0130186	0.108544	0.999941
	MIR148A	-0.0278409	0.108865	0.999941
	SNX29P2	0.0164163	0.109168	0.999941
	HOXC11	-0.0131674	0.109789	0.999941
	SERPINB3	-0.0235812	0.110186	0.999941
	HTRA4	-0.0143064	0.11032	0.999941
	ABHD17B	-0.0137331	0.110505	0.999941
	GFI1	-0.0129733	0.110571	0.999941
	LRTM1	-0.0182194	0.110729	0.999941
	DLL3	0.0140222	0.110778	0.999941
	ZNF860	0.0206644	0.110781	0.999941
	UQCC3	0.0142215	0.110846	0.999941
	MIR494	-0.0161152	0.110866	0.999941
	HEPACAM2	0.0175843	0.110878	0.999941
	OSM	-0.0157804	0.111017	0.999941
	OR1S2	-0.0230572	0.111122	0.999941
	EVI2A	-0.0271588	0.111172	0.999941
	SNORD74	0.0152149	0.111387	0.999941
	BZW2	0.0152286	0.111537	0.999941
	NELFA	0.00803461	0.111651	0.999941
	PPY2P	0.0126676	0.111929	0.999941
	HLA-DPB2	0.018702	0.112403	0.999941
	CYP2J2	0.0147613	0.112419	0.999941
	C1orf100	0.0147136	0.112505	0.999941
	LINC00951	-0.0155331	0.11255	0.999941
	DQX1	-0.0139002	0.11266	0.999941
	LRP2BP	-0.0127634	0.113004	0.999941
	NODAL	-0.0156599	0.113158	0.999941
	OR13C2	0.0326299	0.113212	0.999941
	RASAL2	-0.0123914	0.113428	0.999941
	TRIM42	-0.0149601	0.113486	0.999941
	STARD3	0.0102435	0.11363	0.999941
	LRFN3	-0.0142964	0.113661	0.999941
	AMTN	0.0176795	0.113854	0.999941
	OTOGL	0.0242272	0.113874	0.999941
	GLRA2	0.0201128	0.114076	0.999941
	APOBEC2	-0.0157005	0.114724	0.999941
	CDAN1	-0.00887554	0.114739	0.999941
	ACYP1	-0.0115517	0.114756	0.999941
	AGTR2	0.0189344	0.114889	0.999941
	ACTRT3	0.016285	0.114993	0.999941
	GAS1	-0.012074	0.115067	0.999941
	MIR222	-0.0220096	0.115394	0.999941
	ZNF99	0.0201526	0.115638	0.999941
	LOC441666	-0.0186247	0.115655	0.999941
	RBMXL3	0.0181546	0.116036	0.999941
	TTTY12	0.0184459	0.116198	0.999941
	OLFM4	0.0140985	0.116224	0.999941
	ATG4D	0.00690455	0.116267	0.999941
	OVCA2	0.00649571	0.116324	0.999941
	GBP7	0.0122296	0.116364	0.999941
	KRTAP20-1	0.0179335	0.116561	0.999941
	ZFHX3	-0.00935719	0.116717	0.999941
	OR10A3	-0.0184229	0.117021	0.999941
	CD6	0.0116617	0.117211	0.999941
	APCS	-0.0177638	0.117221	0.999941
	LINC01000	-0.0102619	0.117293	0.999941
	ACTR3B	-0.0110989	0.117402	0.999941
	CREB3L4	0.0121753	0.117573	0.999941
	MAP7D2	-0.0161562	0.11764	0.999941
	ERVFC1-1	0.0210449	0.117687	0.999941
	ENC1	-0.0195836	0.118004	0.999941
	SLC24A2	-0.013982	0.118078	0.999941
	ZC3H10	0.0119815	0.118482	0.999941
	NCLN	-0.00990013	0.118486	0.999941
	OSTN	0.0169325	0.118561	0.999941
	NUDT9P1	-0.0178453	0.118723	0.999941
	LRRC26	0.00965878	0.118994	0.999941
	LRRC38	0.0119771	0.119113	0.999941
	LIPG	0.0153947	0.119378	0.999941
	ITPKC	0.0107315	0.119864	0.999941
	SURF6	0.0114037	0.119903	0.999941
	LOC613206	-0.0127224	0.119915	0.999941
	F2RL1	-0.00995675	0.120063	0.999941
	TRIP13	-0.0132041	0.120733	0.999941
	CPXM1	0.024077	0.120746	0.999941
	SCGN	-0.031422	0.120895	0.999941
	FANCM	-0.0165275	0.121013	0.999941
	NFKBIZ	0.0190319	0.121367	0.999941
	CHCHD7	0.0161066	0.121701	0.999941
	NECAB2	-0.0105347	0.12226	0.999941
	DLX2	0.0117746	0.122396	0.999941
	TBL1X	-0.010306	0.122801	0.999941
	HSP90B2P	-0.0165344	0.123184	0.999941
	OR1B1	0.0134532	0.123305	0.999941
	KIF9	-0.0158293	0.123569	0.999941
	GCRG224	0.0189596	0.123617	0.999941
	SNORD115-38	0.0259446	0.12372	0.999941
	DSC3	0.0175813	0.123935	0.999941
	IL31	-0.0121324	0.124033	0.999941
	OR52E8	-0.0174657	0.12407	0.999941
	PLD5	-0.0124472	0.124176	0.999941
	ZNF782	0.0135616	0.124322	0.999941
	SV2A	-0.0131727	0.124496	0.999941
	TMEM100	-0.0269732	0.124565	0.999941
	ANKRD30BP3	0.0197264	0.124775	0.999941
	MS4A8	0.0163179	0.124798	0.999941
	GNAZ	0.0101871	0.12487	0.999941
	NR1H2	0.011346	0.124948	0.999941
	FAM219B	0.0105115	0.125053	0.999941
	SNORA37	-0.0142632	0.125496	0.999941
	ZNRF4	-0.0147141	0.125586	0.999941
	CCL4	0.042904	0.125829	0.999941
	SERPINB11	0.0168894	0.126161	0.999941
	PIK3CD-AS1	0.0142728	0.126388	0.999941
	ZNF534	-0.0121344	0.127056	0.999941
	MYH13	0.0129268	0.127176	0.999941
	CCDC174	0.011001	0.127364	0.999941
	SLC17A6	0.0176224	0.127412	0.999941
	OR52A1	-0.0185265	0.127464	0.999941
	RD3	-0.0177115	0.127619	0.999941
	SWI5	-0.0112043	0.127642	0.999941
	RNASE11-AS1	-0.0118098	0.127833	0.999941
	AKAP3	-0.0130088	0.12787	0.999941
	C1GALT1C1L	-0.018689	0.127939	0.999941
	ASPRV1	-0.0119734	0.128036	0.999941
	IDH3G	0.00881521	0.128512	0.999941
	SEC31B	-0.00707389	0.128579	0.999941
	KATNIP	0.00852635	0.128724	0.999941
	APOA4	0.00973387	0.128766	0.999941
	TMEM63C	-0.0120601	0.128788	0.999941
	NDRG4	0.0104445	0.128844	0.999941
	DNAL4	-0.0106946	0.128954	0.999941
	ZDHHC7	-0.00828923	0.129016	0.999941
	PPP1R3A	0.0196431	0.12907	0.999941
	CYP4F22	-0.0131019	0.129146	0.999941
	MIR504	-0.0144905	0.129287	0.999941
	MRPS31	0.0124715	0.129413	0.999941
	IL19	-0.0151063	0.129441	0.999941
	LOC107984703	0.0197055	0.129485	0.999941
	UBXN7-AS1	0.0180744	0.129508	0.999941
	STRC	-0.0108405	0.129679	0.999941
	LINC01931	-0.0185161	0.129803	0.999941
	NCMAP	-0.010652	0.129811	0.999941
	GCM1	0.015025	0.129828	0.999941
	RRP36	0.0151962	0.129865	0.999941
	INO80B	0.00949172	0.130135	0.999941
	SERTAD4	-0.0149083	0.130503	0.999941
	DYNC1I1	-0.00983038	0.130579	0.999941
	PRKCD	-0.0143267	0.13071	0.999941
	TRMO	0.00961509	0.130768	0.999941
	ESPNP	0.0153858	0.130813	0.999941
	EME1	-0.0135325	0.130977	0.999941
	PPM1G	0.00712874	0.131181	0.999941
	ANKRD16	-0.0117192	0.13125	0.999941
	LINC02249	-0.0188315	0.131387	0.999941
	TLL2	-0.0115029	0.131403	0.999941
	CLRN3	-0.0152682	0.131572	0.999941
	APOC4-APOC2	-0.0127292	0.1316	0.999941
	FGFBP1	-0.0126991	0.131636	0.999941
	SPTY2D1	0.010558	0.131642	0.999941
	CYP24A1	0.0148262	0.13167	0.999941
	ESRRB	-0.0143679	0.131796	0.999941
	RAD54L	0.0128046	0.132094	0.999941
	MUC19	-0.0151778	0.132115	0.999941
	TMCO5A	0.0164863	0.132265	0.999941
	ZSCAN22	-0.0128733	0.132321	0.999941
	SLCO1B7	0.0203705	0.132545	0.999941
	TMEM92	-0.00990553	0.132658	0.999941
	MIR503HG	0.0088135	0.132875	0.999941
	GBA1	0.0155243	0.133351	0.999941
	SNORA70	0.0117597	0.133537	0.999941
	BEND7	-0.0112986	0.133813	0.999941
	MGARP	-0.0116214	0.133849	0.999941
	MEP1A	-0.018371	0.134036	0.999941
	SLC35G3	0.01673	0.134383	0.999941
	ADCK2	-0.0166334	0.134454	0.999941
	ANKRD18DP	0.0246506	0.134587	0.999941
	SMAD7	-0.0197101	0.134676	0.999941
	MAT1A	-0.0138453	0.134886	0.999941
	COMMD8	0.0137316	0.135479	0.999941
	ZNF827	-0.0122935	0.135764	0.999941
	FAM210B	-0.00733458	0.136348	0.999941
	GABRG1	-0.0174792	0.136459	0.999941
	SP3P	0.00747123	0.136574	0.999941
	COMTD1	-0.00833883	0.136655	0.999941
	CDK5RAP3	0.0107422	0.136801	0.999941
	H2BC5	0.0126457	0.136852	0.999941
	OR2M4	0.0135584	0.136874	0.999941
	NDUFAB1	-0.012154	0.136898	0.999941
	GAD2	0.0129709	0.136905	0.999941
	OR2T27	0.0163976	0.137133	0.999941
	C5orf46	0.0170973	0.137515	0.999941
	LENG9	0.0120965	0.137516	0.999941
	TAS2R13	-0.0227105	0.137547	0.999941
	YJU2B	0.00778054	0.137604	0.999941
	OR4N4	0.0302287	0.137759	0.999941
	SLC2A2	-0.017938	0.13788	0.999941
	SF3B2	0.00820517	0.137961	0.999941
	MAEA	0.00750217	0.138069	0.999941
	ZP3	0.0165586	0.138645	0.999941
	TBX22	0.0135715	0.138813	0.999941
	SNORD105	-0.0172739	0.13889	0.999941
	KRT15	0.010878	0.139345	0.999941
	PATE2	0.0136177	0.14013	0.999941
	UMOD	-0.00861194	0.140228	0.999941
	UCA1	0.0193308	0.140538	0.999941
	FBXL14	0.0089091	0.14057	0.999941
	RAB40AL	-0.00936696	0.140682	0.999941
	JMJD1C-AS1	0.0116153	0.14072	0.999941
	TTLL7	0.0173161	0.140812	0.999941
	CNOT3	0.00834076	0.140907	0.999941
	AJM1	-0.0151135	0.140923	0.999941
	LRTM2	0.0116289	0.14108	0.999941
	LSG1	0.0115149	0.141363	0.999941
	MIS18A	0.00971745	0.14139	0.999941
	GPR21	-0.0233025	0.141429	0.999941
	TANC2	-0.017863	0.141471	0.999941
	CYP7A1	0.0178539	0.141525	0.999941
	CACFD1	-0.0117838	0.14157	0.999941
	CXCL13	0.0193351	0.141576	0.999941
	SEC14L3	-0.0134297	0.141608	0.999941
	STK35	-0.0119867	0.141844	0.999941
	TREML2	-0.0102109	0.142013	0.999941
	OR4F13P	-0.0123026	0.142142	0.999941
	ADO	0.00953649	0.142148	0.999941
	MYBPH	-0.00983707	0.142262	0.999941
	LINC02910	-0.00985528	0.142488	0.999941
	LRRC2-AS1	-0.0162168	0.142816	0.999941
	SLC38A5	0.0137854	0.142831	0.999941
	NOXRED1	-0.014186	0.143036	0.999941
	ACTL8	-0.0109729	0.143073	0.999941
	FBN3	-0.00896849	0.143212	0.999941
	STBD1	-0.0152915	0.143262	0.999941
	CD1B	0.0191069	0.143288	0.999941
	WDR5B	-0.0111943	0.143406	0.999941
	SLC6A17	0.016584	0.143421	0.999941
	TMEM244	0.0134722	0.143458	0.999941
	SLC26A9	0.0095678	0.143549	0.999941
	MUC1	0.0132063	0.143959	0.999941
	PTK7	0.00875445	0.144024	0.999941
	NOCT	0.0124164	0.144146	0.999941
	HOXB7	-0.00921953	0.144266	0.999941
	TPRKB	-0.0161643	0.144311	0.999941
	RBCK1	0.00713333	0.144356	0.999941
	PTRH1	0.0102605	0.144633	0.999941
	ZNF717	-0.0111097	0.144643	0.999941
	ZFP92	-0.0140017	0.14481	0.999941
	PAX2	-0.00979466	0.14491	0.999941
	SPATA25	-0.0113903	0.145107	0.999941
	WHAMM	0.0115681	0.145231	0.999941
	PATL2	0.0107412	0.145414	0.999941
	DHRS4-AS1	0.0190823	0.145796	0.999941
	DIO3	-0.0120535	0.145828	0.999941
	OR8D2	-0.0150557	0.145923	0.999941
	LOC440742	0.0181308	0.145992	0.999941
	SLC1A2	-0.0128486	0.146001	0.999941
	ITIH2	0.0135042	0.146056	0.999941
	DDX59	-0.0108294	0.146365	0.999941
	ISLR	0.0110245	0.14646	0.999941
	ARHGAP11B	-0.0230627	0.146501	0.999941
	TRIM54	-0.0110105	0.146859	0.999941
	OR13G1	0.0226185	0.146914	0.999941
	PSG11	-0.0166401	0.147002	0.999941
	GP5	-0.0106079	0.147056	0.999941
	GALNT17	0.0171157	0.147082	0.999941
	ABCC10	0.0069128	0.147185	0.999941
	ACRBP	-0.010759	0.147325	0.999941
	KAT8	0.010464	0.147403	0.999941
	RSPH9	-0.0222995	0.147518	0.999941
	SNORA52	-0.00877447	0.147551	0.999941
	ZNF550	-0.0085199	0.147703	0.999941
	CACTIN-AS1	-0.0110274	0.148092	0.999941
	APOM	-0.0107747	0.148252	0.999941
	LOC100289580	-0.0132203	0.148331	0.999941
	MAGED4	0.0101872	0.148499	0.999941
	OR6C3	-0.0165351	0.148603	0.999941
	ZBTB22	0.00848969	0.148887	0.999941
	GPR83	-0.0143915	0.149007	0.999941
	LINC00671	0.0100074	0.149032	0.999941
	SNORD101	0.0267041	0.149096	0.999941
	EFCAB7	0.0126342	0.149131	0.999941
	VAPB	0.00740468	0.14918	0.999941
	SCD5	-0.0105148	0.1492	0.999941
	FAM169BP	-0.0169869	0.149211	0.999941
	MTRFR	-0.00825019	0.149372	0.999941
	KIR3DS1	0.0101621	0.149471	0.999941
	OMG	-0.0230687	0.149519	0.999941
	RASL10A	0.0108723	0.149595	0.999941
	AP1G2	0.0111546	0.149767	0.999941
	ARHGEF17	-0.00813399	0.149798	0.999941
	MT1HL1	-0.0128401	0.150042	0.999941
	GTF3C5	0.00704423	0.150159	0.999941
	KLHL10	-0.0127429	0.150177	0.999941
	OR7D4	0.0131376	0.150456	0.999941
	OR5M1	0.0164523	0.150461	0.999941
	TMEM198	-0.0112379	0.151117	0.999941
	ZBED10P	-0.0111235	0.151138	0.999941
	NEK11	-0.0140752	0.151156	0.999941
	DACOR1	-0.0268288	0.151158	0.999941
	CKMT1A	0.0159373	0.151203	0.999941
	CKMT1B	0.0159373	0.151203	0.999941
	HLX	0.00820941	0.151214	0.999941
	SEL1L2	0.0133167	0.151237	0.999941
	CCDC17	-0.00847314	0.151263	0.999941
	ANP32D	0.021053	0.151423	0.999941
	DUSP26	-0.0117751	0.151446	0.999941
	FUT3	0.0127225	0.151553	0.999941
	DBR1	0.012294	0.151804	0.999941
	TECTB	0.0161813	0.151939	0.999941
	MYBPC1	0.0141189	0.152013	0.999941
	DPF3	0.0137036	0.15209	0.999941
	TATDN1	-0.0107008	0.152126	0.999941
	SEMG2	0.0195778	0.152234	0.999941
	TYW5	0.00960298	0.152261	0.999941
	HYAL4	0.015031	0.15229	0.999941
	BTLA	-0.014851	0.152454	0.999941
	PIP	0.0164684	0.152761	0.999941
	SFTPA1	0.00932531	0.153016	0.999941
	DRG2	0.00835633	0.15302	0.999941
	ST3GAL1	-0.0137089	0.15308	0.999941
	MRPS2	0.00909847	0.153138	0.999941
	CYB5R2	-0.0103805	0.153322	0.999941
	AP3B2	0.0146481	0.153372	0.999941
	SCARNA16	-0.0085185	0.1534	0.999941
	KLC2	0.00969583	0.153599	0.999941
	TTC28-AS1	0.0120126	0.15364	0.999941
	UTP4	0.0182181	0.153677	0.999941
	DEFB133	0.0203748	0.153787	0.999941
	SERINC2	0.0114312	0.154037	0.999941
	PPARD	0.00815814	0.154259	0.999941
	LRRC59	0.00989538	0.15435	0.999941
	HPCA	-0.0112642	0.154366	0.999941
	SULT1C4	0.0233383	0.154649	0.999941
	LRRC47	0.00743506	0.154936	0.999941
	SLX9	0.0134755	0.154949	0.999941
	HNF4G	0.0120634	0.154997	0.999941
	R3HDM2	-0.0111346	0.15515	0.999941
	POC1B-GALNT4	-0.0100797	0.155279	0.999941
	HBG2	-0.0262468	0.155279	0.999941
	PLCXD3	-0.017599	0.155342	0.999941
	FGF5	0.0223437	0.1558	0.999941
	NPM1	0.019526	0.155816	0.999941
	IGFBP3	0.016342	0.155984	0.999941
	HRH3	0.0129909	0.15601	0.999941
	PRR3	-0.00869285	0.156036	0.999941
	ADGRB3	-0.0144647	0.15623	0.999941
	SUCO	0.0128626	0.156242	0.999941
	KCTD12	0.00860619	0.156469	0.999941
	ZNF716	0.02172	0.156471	0.999941
	GPSM1	-0.00687689	0.15662	0.999941
	RASGEF1A	0.0104933	0.156691	0.999941
	GEM	0.0169294	0.156746	0.999941
	KSR2	0.0140545	0.156759	0.999941
	PET117	-0.0113408	0.156767	0.999941
	OR6N1	-0.0177237	0.156833	0.999941
	HCN2	-0.0098166	0.156884	0.999941
	SAG	0.015692	0.157242	0.999941
	PDAP1	-0.00921502	0.157246	0.999941
	ARSH	-0.0129711	0.157316	0.999941
	GPR18	0.0145954	0.157361	0.999941
	LINC01124	-0.0112474	0.157498	0.999941
	LHFPL1	-0.0159544	0.158061	0.999941
	LINC02961	0.0153507	0.15808	0.999941
	RIPPLY3	0.013977	0.158195	0.999941
	SFTPA2	0.00942835	0.158647	0.999941
	DDX51	0.0111657	0.158784	0.999941
	SETD6	-0.00791929	0.158802	0.999941
	PASK	0.00990558	0.158822	0.999941
	NOP9	0.00888562	0.158975	0.999941
	TOB2P1	-0.00999149	0.158994	0.999941
	NDUFB3	0.0163125	0.159096	0.999941
	ZNF418	-0.00892742	0.159132	0.999941
	OR51S1	0.015141	0.159177	0.999941
	SLC25A42	0.00618006	0.159434	0.999941
	MPP2	-0.0107098	0.15968	0.999941
	DBIL5P	0.0105848	0.159765	0.999941
	MEGF11	0.00873849	0.159811	0.999941
	NIF3L1	-0.0123528	0.159838	0.999941
	FLJ20712	-0.0146058	0.159935	0.999941
	NBPF6	-0.00958609	0.160123	0.999941
	C11orf40	-0.0132192	0.160215	0.999941
	KDM2A	-0.00961712	0.160265	0.999941
	RPL5	0.00977316	0.160359	0.999941
	FKBP9	-0.00927968	0.16069	0.999941
	RAB25	-0.0115947	0.161064	0.999941
	ZNF571	0.0138438	0.161209	0.999941
	GPR135	-0.00791527	0.161257	0.999941
	RAD51C	0.0143341	0.161287	0.999941
	SIT1	-0.0134732	0.161293	0.999941
	ANKRD20A19P	0.0113145	0.161406	0.999941
	UGT2A3	-0.016776	0.161765	0.999941
	TBC1D29P	0.0123378	0.16215	0.999941
	SLC6A5	0.0134628	0.162461	0.999941
	SLC13A4	-0.0109177	0.162525	0.999941
	PLA2G2F	-0.0109234	0.162802	0.999941
	GLIS2	-0.0104624	0.162809	0.999941
	ZC3H18-AS1	-0.00986724	0.162824	0.999941
	LRRC23	-0.00954129	0.162894	0.999941
	GLYR1	0.0100275	0.163	0.999941
	LTV1	0.0138185	0.163063	0.999941
	SSC4D	0.0100555	0.163246	0.999941
	COA3	0.00688303	0.163311	0.999941
	WFDC2	-0.010254	0.1635	0.999941
	VHLL	0.0115554	0.163541	0.999941
	RPL27A	0.0152158	0.163543	0.999941
	ARHGAP22	-0.0123129	0.163692	0.999941
	MIR181B2	-0.0103238	0.163835	0.999941
	ANKS4B	-0.0167498	0.164477	0.999941
	MIR25	-0.0097735	0.164512	0.999941
	TSKS	0.0103113	0.164638	0.999941
	CCDC81	-0.0127098	0.16466	0.999941
	ZNF337	-0.0100629	0.164853	0.999941
	ABCG8	-0.0111494	0.164959	0.999941
	ZNF474	0.0127182	0.165051	0.999941
	EQTN	-0.0165156	0.165166	0.999941
	C2orf16	-0.0139409	0.165238	0.999941
	VPS51	0.0106688	0.165279	0.999941
	MITF	0.0102471	0.165359	0.999941
	ZBTB9	0.013295	0.165627	0.999941
	SNORD116-22	0.0220521	0.165924	0.999941
	BAG4	-0.0117515	0.166206	0.999941
	HERC5	0.0140684	0.166291	0.999941
	CD55	-0.0139182	0.166323	0.999941
	CCDC159	0.012207	0.166551	0.999941
	COL10A1	0.0131495	0.166661	0.999941
	GRIA4	0.0189811	0.166994	0.999941
	NOC2L	0.0117715	0.167069	0.999941
	SYNGAP1	0.00690857	0.167095	0.999941
	CYP2E1	0.00970565	0.167143	0.999941
	MAP1LC3A	0.00701051	0.167173	0.999941
	CLDN2	0.0127711	0.167182	0.999941
	ATXN7L3	-0.0127776	0.167206	0.999941
	CYP1B1-AS1	0.0143834	0.167416	0.999941
	IZUMO1R	-0.00906556	0.167523	0.999941
	SYCP2L	0.0178611	0.167743	0.999941
	PTPRA	0.00543604	0.167914	0.999941
	CHRNE	-0.0105814	0.167977	0.999941
	MLIP	0.024045	0.168015	0.999941
	MAP9	0.0151883	0.16824	0.999941
	GAB4	-0.0111859	0.1683	0.999941
	LCLAT1	-0.0171549	0.168322	0.999941
	SUZ12P1	0.012991	0.168337	0.999941
	INGX	-0.0145826	0.16848	0.999941
	C19orf67	0.00915915	0.168502	0.999941
	FIGLA	-0.0127989	0.168526	0.999941
	NFXL1	-0.012199	0.16857	0.999941
	HSPB3	0.0146505	0.168664	0.999941
	SAFB2	0.00692185	0.168691	0.999941
	SH3GL1	0.00863602	0.168882	0.999941
	OR10S1	-0.0098364	0.169223	0.999941
	CLDN6	-0.0207536	0.169263	0.999941
	THSD1	-0.010618	0.169444	0.999941
	CABP7	-0.0100667	0.169514	0.999941
	MMP1	0.013801	0.16955	0.999941
	FDX2	0.00820748	0.169724	0.999941
	KCNH1	-0.0116422	0.169725	0.999941
	IDI2	0.0182684	0.169786	0.999941
	GPR171	0.0140985	0.169786	0.999941
	TSBP1-AS1	-0.0130007	0.169817	0.999941
	PHETA2	-0.00800972	0.170232	0.999941
	CELP	0.0133506	0.170345	0.999941
	DRD2	0.0092611	0.170353	0.999941
	CPT1B	0.00754638	0.170435	0.999941
	TMEM156	0.0221885	0.170551	0.999941
	SCN5A	-0.0112236	0.170578	0.999941
	GPX5	-0.0140862	0.170662	0.999941
	NR5A2	-0.0148404	0.170692	0.999941
	MATN1	0.0107862	0.170706	0.999941
	CREB3	0.00798164	0.170867	0.999941
	RAD54B	0.0116039	0.170907	0.999941
	NTRK3	-0.0189569	0.170968	0.999941
	USF1	0.00921727	0.171163	0.999941
	ZNF362	0.00824253	0.171473	0.999941
	GET4	0.00719142	0.171493	0.999941
	OR4B1	0.0199368	0.171699	0.999941
	PRDM14	0.0136765	0.171766	0.999941
	NPW	-0.0088833	0.171841	0.999941
	MGC16025	-0.0123092	0.171866	0.999941
	SPRY3	-0.0162754	0.172286	0.999941
	PABPC1L2A	0.0101597	0.172308	0.999941
	GDPD2	0.0132942	0.172338	0.999941
	CRMP1	0.0099007	0.172494	0.999941
	GRAPL	0.00866929	0.172516	0.999941
	DICER1-AS1	-0.0108801	0.172651	0.999941
	LGALS16	-0.0201937	0.172825	0.999941
	PLA2G2E	-0.00921399	0.172845	0.999941
	MIR185	0.0101518	0.172878	0.999941
	SLC36A3	0.0135399	0.173204	0.999941
	MTRF1L	0.00840673	0.173246	0.999941
	CPNE5	0.0134315	0.173473	0.999941
	LRRN4CL	0.015005	0.173528	0.999941
	SNORD14E	0.0241396	0.173562	0.999941
	DNAJB3	-0.0149273	0.173769	0.999941
	FCRL3	0.0119392	0.173803	0.999941
	CRISP3	0.0166865	0.173844	0.999941
	PRMT5	0.00792827	0.174115	0.999941
	TBC1D10C	0.0105675	0.174299	0.999941
	NEXMIF	0.0126715	0.17446	0.999941
	SFTA2	0.0109251	0.1746	0.999941
	MTLN	0.020926	0.174814	0.999941
	DEFB116	0.0227684	0.174817	0.999941
	SLED1	-0.0154539	0.174892	0.999941
	OXSM	0.0134872	0.174998	0.999941
	MROH7	-0.00869351	0.175032	0.999941
	PRKAB1	0.00845537	0.175072	0.999941
	MIR200B	0.00978405	0.175172	0.999941
	OR51I2	-0.0192547	0.175187	0.999941
	PPHLN1	0.00944487	0.175246	0.999941
	PSD2	0.0103613	0.175309	0.999941
	GPHB5	-0.0112932	0.17555	0.999941
	PDZD7	-0.0105445	0.176045	0.999941
	AMH	0.00814831	0.176064	0.999941
	SLC22A31	-0.0135416	0.176074	0.999941
	LEAP2	-0.0119016	0.176082	0.999941
	KCNJ1	0.0168911	0.176321	0.999941
	RASIP1	0.0104246	0.17666	0.999941
	PGAP4	0.0120561	0.176744	0.999941
	OR5W2	-0.0186263	0.176924	0.999941
	OR52K2	-0.0149629	0.176945	0.999941
	SLC28A2	0.0142749	0.176974	0.999941
	RAD51	-0.015671	0.177195	0.999941
	PDCD7	-0.00741417	0.177272	0.999941
	DDX23	0.00767054	0.177413	0.999941
	C2orf81	0.0102102	0.177606	0.999941
	TAF1C	0.00801301	0.177699	0.999941
	MLF1	0.0134886	0.178094	0.999941
	MEI1	-0.00926981	0.178103	0.999941
	CABIN1	-0.0062388	0.178263	0.999941
	CSRP3	0.0147908	0.178302	0.999941
	ARHGAP39	0.00878636	0.178314	0.999941
	CCDC34	0.0113245	0.178455	0.999941
	CHAC2	0.0148391	0.178993	0.999941
	CCR10	0.00997959	0.17913	0.999941
	IMPDH2	0.0111548	0.179279	0.999941
	R3HCC1	0.00900486	0.179436	0.999941
	ULK1	0.0100941	0.179513	0.999941
	MB	0.0111845	0.179681	0.999941
	TAF5	-0.00837376	0.179949	0.999941
	LILRB2	-0.0140467	0.180195	0.999941
	OSGIN1	-0.00924821	0.180378	0.999941
	FRK	-0.0157393	0.180386	0.999941
	DIP2C-AS1	-0.00918621	0.180388	0.999941
	CCDC148	-0.0141555	0.180617	0.999941
	GPR63	0.0138111	0.180738	0.999941
	SLC25A11	0.00985524	0.180789	0.999941
	DGAT2L6	0.0138603	0.180804	0.999941
	CTBP1-DT	-0.0129557	0.18085	0.999941
	SLC27A1	0.0110372	0.180936	0.999941
	SSX5	-0.0170708	0.181052	0.999941
	CCDC85C	0.0122594	0.181093	0.999941
	TRIM51	-0.0161091	0.181338	0.999941
	BMT2	0.010295	0.181646	0.999941
	C11orf52	0.00981805	0.181704	0.999941
	TMEM70	0.0117348	0.1818	0.999941
	CHMP2B	0.0131264	0.181847	0.999941
	LINC00504	0.0131193	0.181881	0.999941
	WT1-AS	-0.0172546	0.181901	0.999941
	CDK4	0.0087656	0.182019	0.999941
	PI16	-0.015294	0.182161	0.999941
	MYO1G	-0.0131415	0.182192	0.999941
	VPREB1	0.0136349	0.182443	0.999941
	SAE1	0.00639029	0.182592	0.999941
	CYP21A2	0.00985046	0.18282	0.999941
	PCBP4	-0.00867023	0.182853	0.999941
	DGCR6L	-0.0113793	0.182918	0.999941
	SYT10	-0.0136683	0.183258	0.999941
	AIP	0.00963752	0.18342	0.999941
	A1CF	0.0101026	0.183473	0.999941
	INSL5	-0.0156351	0.183483	0.999941
	TMEM252	-0.0145472	0.183501	0.999941
	AADACL2	-0.0147486	0.183864	0.999941
	C2CD4B	-0.0100254	0.183891	0.999941
	CCT8L2	-0.00835248	0.184018	0.999941
	DUOX2	0.00968639	0.184081	0.999941
	PAG1	-0.0137145	0.184106	0.999941
	TMPRSS12	-0.0097945	0.184221	0.999941
	GFAP	-0.00847072	0.184245	0.999941
	ADIG	0.0108662	0.184363	0.999941
	NR2C2AP	0.00870287	0.184486	0.999941
	MBLAC1	-0.00862823	0.184616	0.999941
	GRIN1	0.00963303	0.184632	0.999941
	PSORS1C3	-0.0157073	0.184643	0.999941
	KCNJ14	0.0127634	0.184672	0.999941
	AREG	0.0146213	0.184802	0.999941
	DNAJC12	-0.0129331	0.184962	0.999941
	ALKBH6	0.00717577	0.185021	0.999941
	PI15	-0.0162384	0.185216	0.999941
	DNAAF4	0.0128055	0.185229	0.999941
	MIR205	-0.0127473	0.185248	0.999941
	GSPT2	-0.0115259	0.185346	0.999941
	ELF3	0.0139074	0.185395	0.999941
	GLP1R	-0.008634	0.185439	0.999941
	SFN	0.0120049	0.185496	0.999941
	PIK3IP1	0.01431	0.185521	0.999941
	OAZ3	-0.0147028	0.185791	0.999941
	LOC442132	0.0112087	0.185905	0.999941
	CA14	0.0111563	0.185959	0.999941
	MIR143	-0.0116251	0.186109	0.999941
	MMP11	-0.0085952	0.186227	0.999941
	C21orf62-AS1	-0.0130248	0.186392	0.999941
	IPO4	0.0105548	0.186425	0.999941
	DEFB108B	0.0154575	0.186469	0.999941
	RANGAP1	0.00803419	0.186506	0.999941
	CRYAA	0.00815006	0.186526	0.999941
	LINC02899	0.0145541	0.186573	0.999941
	WFDC9	-0.0146507	0.186759	0.999941
	FTH1P3	0.0110108	0.18684	0.999941
	DLG4	0.00936847	0.18689	0.999941
	SNORD116-12	0.0246846	0.186979	0.999941
	ADA	-0.00957181	0.187019	0.999941
	NRL	-0.0129851	0.187286	0.999941
	OR7E37P	-0.00857064	0.187305	0.999941
	LINC02076	0.0158891	0.187388	0.999941
	IMP4	0.00783106	0.187428	0.999941
	CFHR3	0.0199834	0.187515	0.999941
	HTR2B	-0.025025	0.187856	0.999941
	LARS2	0.0125698	0.187864	0.999941
	THG1L	0.0105591	0.188218	0.999941
	FLRT1	-0.00872489	0.188351	0.999941
	ISX	-0.0102675	0.188376	0.999941
	RGL2	0.00925543	0.188588	0.999941
	ASB11	-0.0124585	0.18859	0.999941
	STPG2	-0.0130302	0.188634	0.999941
	MACROD2-IT1	0.0172537	0.188738	0.999941
	PRB4	-0.00922602	0.188922	0.999941
	UGT2B10	0.0243301	0.189073	0.999941
	SNORD103A	-0.0146731	0.189077	0.999941
	UGT2B28	0.0209784	0.18918	0.999941
	SEC11A	-0.00598265	0.189606	0.999941
	SNORA70C	0.0184567	0.189691	0.999941
	SNORA3A	-0.0172602	0.189763	0.999941
	MTA2	0.00813174	0.189819	0.999941
	PNMA2	-0.0125713	0.189917	0.999941
	WNT8B	-0.0115804	0.189986	0.999941
	CT83	-0.0172241	0.190148	0.999941
	PAQR7	0.0105757	0.190477	0.999941
	B3GNT7	0.0133351	0.190482	0.999941
	PASD1	0.0154724	0.19055	0.999941
	INVS	-0.0086635	0.190573	0.999941
	CYP2A7P1	-0.0123928	0.190739	0.999941
	TUBB4A	0.0118129	0.190825	0.999941
	FAM98C	-0.0073043	0.191062	0.999941
	GRIK1-AS2	-0.0102725	0.191121	0.999941
	SH2D4B	0.00942106	0.191162	0.999941
	ZMAT4	-0.0123648	0.191267	0.999941
	JADE3	0.0117192	0.191375	0.999941
	KIF15	0.016262	0.191425	0.999941
	SLC5A7	0.0143332	0.191515	0.999941
	STING1	0.0120223	0.191531	0.999941
	LINC00308	-0.0113171	0.191537	0.999941
	DGUOK	0.0120664	0.191886	0.999941
	LILRA5	0.0125308	0.191903	0.999941
	SLC12A7	-0.00822389	0.191918	0.999941
	PRPH	-0.0118615	0.192207	0.999941
	CLASRP	0.00797261	0.192209	0.999941
	DBF4	0.0193376	0.192374	0.999941
	FCRL5	0.0145707	0.192396	0.999941
	LAD1	-0.00934015	0.192486	0.999941
	KLC3	-0.00929566	0.192487	0.999941
	CEP57L1	-0.017845	0.192754	0.999941
	ZNF668	0.0109012	0.192768	0.999941
	MPI	0.0101387	0.192913	0.999941
	TONSL	-0.00884493	0.193203	0.999941
	PHB2	0.008411	0.193212	0.999941
	SELPLG	-0.0133828	0.193285	0.999941
	DHX33	0.00669332	0.193428	0.999941
	TIMM9	0.0163745	0.193749	0.999941
	SMIM10L2B-AS1	0.0411204	0.193773	0.999941
	CCDC191	-0.013227	0.193905	0.999941
	NRXN3	-0.0122933	0.193929	0.999941
	C4orf33	0.0118512	0.193939	0.999941
	HBZ	0.0282377	0.194035	0.999941
	SPIN4	-0.00859476	0.19417	0.999941
	MRTO4	0.0116861	0.194496	0.999941
	GPR137	-0.00691152	0.19474	0.999941
	LOC100131496	0.0138845	0.194962	0.999941
	OR5B2	0.0157512	0.194985	0.999941
	ANKRD49	0.0108254	0.195283	0.999941
	OR6C65	0.0126614	0.195288	0.999941
	CCNQ	-0.00699571	0.195694	0.999941
	RNF112	0.00950329	0.1957	0.999941
	NIP7	0.0100264	0.195753	0.999941
	SOX9	0.00865149	0.195962	0.999941
	RAB39B	-0.0116339	0.196806	0.999941
	KCNK13	0.012311	0.19693	0.999941
	RNF152	-0.0142257	0.197068	0.999941
	HIRIP3	0.010629	0.197133	0.999941
	IL23R	0.011574	0.197158	0.999941
	FYB1	0.0165633	0.197367	0.999941
	SLC22A14	0.0108875	0.197402	0.999941
	PCDH20	-0.0137427	0.197483	0.999941
	A4GALT	-0.00891757	0.19766	0.999941
	PAPLN	-0.00982821	0.197702	0.999941
	MRGPRD	0.0119478	0.19792	0.999941
	CAPS2	-0.0148334	0.198002	0.999941
	DLST	0.00679911	0.19801	0.999941
	TRMT61B	0.0136933	0.198115	0.999941
	OR6V1	-0.0145525	0.198131	0.999941
	TCF25	0.00644672	0.198254	0.999941
	FER1L6	-0.013375	0.198363	0.999941
	PRR23C	0.0147395	0.198522	0.999941
	ARL1	0.013048	0.198575	0.999941
	NUSAP1	0.0149548	0.198665	0.999941
	PRPF4	0.00961133	0.198672	0.999941
	EFCAB12	0.0100241	0.198794	0.999941
	DNAH2	-0.0087024	0.198848	0.999941
	ARF6	0.0100398	0.198894	0.999941
	TUBD1	-0.0114401	0.198944	0.999941
	ARHGAP36	-0.0100692	0.199115	0.999941
	MIR218-1	0.0170607	0.199232	0.999941
	LINC02145	0.0116511	0.199466	0.999941
	TRIM47	0.00925337	0.199589	0.999941
	GCK	-0.00816488	0.199646	0.999941
	MIR181A2	-0.015698	0.19989	0.999941
	POLR1H	0.0175461	0.199929	0.999941
	DES	0.00803057	0.200417	0.999941
	FBXW5	0.00958138	0.200439	0.999941
	BRAT1	0.00865473	0.200464	0.999941
	CCL25	-0.00806848	0.200528	0.999941
	KRT1	-0.0143573	0.200663	0.999941
	RAB15	-0.00941623	0.200767	0.999941
	DGCR6	-0.0169092	0.200943	0.999941
	LPAR4	0.0135108	0.20105	0.999941
	RASSF2	-0.0184662	0.201167	0.999941
	CPLX4	-0.0154986	0.201233	0.999941
	SF3B6	0.0118456	0.201312	0.999941
	OR2T11	0.0146671	0.201388	0.999941
	PPP1CA	0.0081484	0.201407	0.999941
	ARPC4	0.0125054	0.201426	0.999941
	RCSD1	-0.00850084	0.2016	0.999941
	NOX1	0.010035	0.201626	0.999941
	TPTEP1	0.0180329	0.201768	0.999941
	CALHM4	0.0124204	0.201898	0.999941
	SRSF7	0.0113875	0.202294	0.999941
	MEIOC	0.0116494	0.202365	0.999941
	CAPNS2	-0.0103643	0.20242	0.999941
	CRISP2	0.0101436	0.202514	0.999941
	OR10D3	-0.0135549	0.202532	0.999941
	ABHD16B	-0.0120085	0.202544	0.999941
	GJB6	0.0108189	0.202673	0.999941
	RYR2	-0.00842886	0.20273	0.999941
	PTGER4P2-CDK2AP2P2	0.00867361	0.202924	0.999941
	FOSB	0.0208992	0.202971	0.999941
	SNHG12	0.0144039	0.202991	0.999941
	DUSP13	-0.00786343	0.20332	0.999941
	BET1	0.0131053	0.203391	0.999941
	H4C8	-0.0190581	0.203644	0.999941
	C11orf65	0.0164423	0.203677	0.999941
	PDK3	-0.0109827	0.203747	0.999941
	PCSK2	0.00750867	0.20379	0.999941
	GNRH1	0.00946956	0.20388	0.999941
	SNORD94	-0.0282149	0.204174	0.999941
	MUC20	-0.0116062	0.204329	0.999941
	CCDC78	0.0091455	0.2048	0.999941
	MIR323B	-0.0104053	0.204901	0.999941
	OR12D2	0.0137136	0.20493	0.999941
	STUM	0.0119296	0.204934	0.999941
	RHBDF1	-0.00799609	0.205013	0.999941
	F9	0.0172992	0.205114	0.999941
	ZNF419	0.0117199	0.205294	0.999941
	IQCJ	-0.0140033	0.205532	0.999941
	TTLL11	-0.00664499	0.205798	0.999941
	OR4K2	0.0148549	0.205812	0.999941
	DHODH	0.0106686	0.205841	0.999941
	KRT17	0.00957285	0.205882	0.999941
	PPIB	0.00659077	0.205961	0.999941
	SULT1B1	-0.0250319	0.20597	0.999941
	TIMM50	0.0067045	0.20608	0.999941
	PRMT7	0.00861503	0.206615	0.999941
	ZBTB49	0.0105924	0.206714	0.999941
	SOX17	-0.00778074	0.206745	0.999941
	CCNE2	0.0168672	0.206902	0.999941
	PLPP4	0.01554	0.207067	0.999941
	EVX2	-0.010689	0.207094	0.999941
	CXCR6	0.0110876	0.207186	0.999941
	PARP2	0.00983047	0.207248	0.999941
	ZNF385C	0.0133924	0.207325	0.999941
	TIMM13	0.0106965	0.207352	0.999941
	SNORD15B	-0.0294681	0.207356	0.999941
	CYP2R1	0.0098364	0.20736	0.999941
	COP1	-0.00934363	0.207409	0.999941
	RNU2-1	-0.0342707	0.207497	0.999941
	SPATA32	0.0169797	0.207702	0.999941
	RAI1	-0.00875783	0.208107	0.999941
	NFYCP2	0.0104028	0.20812	0.999941
	KLKB1	-0.0135007	0.208263	0.999941
	POLR3E	0.00684355	0.208423	0.999941
	MCTP2	-0.016409	0.208527	0.999941
	RIMS1	0.0118342	0.208563	0.999941
	MATN4	0.00958429	0.208611	0.999941
	LOC646214	-0.020545	0.208654	0.999941
	LINC00174	-0.0121101	0.208711	0.999941
	MBL2	0.0127122	0.208887	0.999941
	CSTF1	0.00873008	0.208955	0.999941
	RABEPK	0.00945303	0.209123	0.999941
	COMMD9	-0.0120194	0.209235	0.999941
	KCNQ2	0.00985301	0.209293	0.999941
	IGHV5-78	0.0112897	0.2093	0.999941
	SPAM1	-0.0129808	0.209433	0.999941
	OR6C74	0.0135286	0.20944	0.999941
	OR6C76	-0.0206984	0.209507	0.999941
	BPI	0.0110391	0.209673	0.999941
	RNF128	-0.0106469	0.209773	0.999941
	SLC22A10	0.0138671	0.209866	0.999941
	ZNF410	0.010213	0.210184	0.999941
	OR2L13	0.0114286	0.210204	0.999941
	PSMB6	0.0118223	0.210206	0.999941
	PHF7	0.00889646	0.210279	0.999941
	FLJ30679	-0.0131372	0.210288	0.999941
	RPL3	0.008452	0.210309	0.999941
	ARHGEF18	0.00707945	0.210326	0.999941
	PDRG1	-0.00884144	0.210384	0.999941
	CELSR3	-0.00947164	0.210615	0.999941
	TRAIP	0.00917426	0.210652	0.999941
	CLEC17A	0.00747945	0.210719	0.999941
	MRGPRX3	-0.0196563	0.210768	0.999941
	CASTOR2	0.00897814	0.210984	0.999941
	GHRHR	-0.00993585	0.211034	0.999941
	LY6G6F	0.0130594	0.211122	0.999941
	TMSB15A	0.0158688	0.211222	0.999941
	OGFR	0.00753072	0.211251	0.999941
	ZNF655	-0.00871192	0.21163	0.999941
	NYNRIN	-0.0133809	0.211766	0.999941
	SNRPB	0.0116696	0.211815	0.999941
	MED12L	-0.00965744	0.211848	0.999941
	RUSF1	0.00745307	0.211884	0.999941
	ROS1	0.0127206	0.211924	0.999941
	DCC	-0.0134282	0.211939	0.999941
	PRSS38	0.00884519	0.212187	0.999941
	PHYHIPL	0.0134248	0.212274	0.999941
	OR2A25	-0.018084	0.212411	0.999941
	SLC25A6	0.0065132	0.212549	0.999941
	LRRC2	-0.0162311	0.212644	0.999941
	BRF1	-0.00610035	0.212674	0.999941
	CAMK1G	-0.0102104	0.212731	0.999941
	PPP1R14C	-0.0101023	0.212856	0.999941
	CARD18	-0.0132847	0.213215	0.999941
	HBE1	-0.012853	0.213256	0.999941
	PSMD14	0.0107942	0.213308	0.999941
	TMEM14EP	-0.0144505	0.213348	0.999941
	ZNF609	-0.00842148	0.213537	0.999941
	MRRF	0.0149866	0.213706	0.999941
	FUT6	-0.0100917	0.213737	0.999941
	CGB1	0.00927446	0.213741	0.999941
	EML2	-0.00833485	0.214052	0.999941
	OLFM1	-0.00768588	0.214092	0.999941
	BCKDHA	0.00890885	0.214109	0.999941
	PNMA6A	-0.0143354	0.214195	0.999941
	GRHL3	0.00825416	0.214269	0.999941
	ZSCAN16	0.0156357	0.214874	0.999941
	TAS2R4	-0.0202614	0.214994	0.999941
	CDC42BPB	-0.00950839	0.214995	0.999941
	AVIL	-0.0112637	0.215013	0.999941
	CD69	0.0153179	0.215084	0.999941
	TBC1D22A	0.00642717	0.215163	0.999941
	GREB1	-0.0107046	0.215177	0.999941
	CMTM4	-0.00776241	0.215217	0.999941
	ASCL3	0.0140246	0.215236	0.999941
	WDR46	0.00716301	0.21538	0.999941
	ACOT12	0.00917381	0.215631	0.999941
	ITGB1BP2	-0.0108582	0.215822	0.999941
	EBLN1	0.0163669	0.215924	0.999941
	DDX54	0.00735635	0.215945	0.999941
	PRKCSH	0.00649121	0.216035	0.999941
	MAP1A	-0.0118305	0.216094	0.999941
	RNVU1-6	-0.0183077	0.216108	0.999941
	TREM1	-0.0202989	0.216229	0.999941
	PLCB4	-0.0169117	0.2163	0.999941
	INTS6L	-0.0112855	0.216305	0.999941
	TREML4	-0.0132826	0.216329	0.999941
	ALDH5A1	-0.0131522	0.21635	0.999941
	FRRS1L	0.0125885	0.216395	0.999941
	C5AR2	-0.0148146	0.216399	0.999941
	ZNF281	0.00748838	0.216539	0.999941
	NRG4	-0.0152791	0.216613	0.999941
	FFAR3	-0.0112698	0.216661	0.999941
	SRRT	0.0081657	0.216876	0.999941
	PABIR2	-0.00924862	0.217031	0.999941
	FGF6	0.0103367	0.217086	0.999941
	SYNGR4	-0.00871789	0.217104	0.999941
	CARM1	0.00706482	0.217244	0.999941
	MPND	0.00801186	0.217516	0.999941
	TNK2-AS1	0.0114735	0.21754	0.999941
	LANCL2	0.0117114	0.217687	0.999941
	NBEA	-0.0143004	0.217732	0.999941
	PAPPA-AS1	-0.0144889	0.217966	0.999941
	C1orf87	0.0124416	0.218171	0.999941
	LINC00324	-0.0123114	0.218254	0.999941
	PYCR2	0.00824899	0.218283	0.999941
	CNPY3	-0.00838102	0.21831	0.999941
	OR13C9	-0.0125544	0.218575	0.999941
	BMF	0.00798491	0.21861	0.999941
	MSANTD1	-0.0157687	0.218705	0.999941
	FSTL4	-0.00946082	0.218737	0.999941
	EIF3F	0.0111792	0.218819	0.999941
	PDZRN4	0.0136931	0.219126	0.999941
	STOML3	-0.0141696	0.219129	0.999941
	SPINT3	-0.0114889	0.219237	0.999941
	C16orf95	-0.00889897	0.219242	0.999941
	C17orf99	-0.0084668	0.219276	0.999941
	C16orf46	0.0133968	0.219387	0.999941
	RNF167	-0.00819208	0.219485	0.999941
	ZNF214	-0.0132281	0.219715	0.999941
	OR4D11	0.0159821	0.219723	0.999941
	SDR16C5	-0.0161356	0.219777	0.999941
	MIR9-1	-0.0156991	0.219902	0.999941
	SPTSSB	0.0126913	0.220103	0.999941
	OBP2A	-0.0155166	0.220153	0.999941
	MSMB	0.0137309	0.220266	0.999941
	MYC	0.0185853	0.220524	0.999941
	AXIN1	0.00766443	0.220545	0.999941
	CYP39A1	-0.0134125	0.220802	0.999941
	INPP5A	-0.00748334	0.220865	0.999941
	TTC21A	-0.00897031	0.220917	0.999941
	NDP	0.0129423	0.221026	0.999941
	BCL10	0.00800339	0.221027	0.999941
	RPRM	0.011164	0.221059	0.999941
	SPRR2D	0.0225956	0.221128	0.999941
	ZMAT1	-0.0139617	0.221253	0.999941
	STEAP1B	-0.0155856	0.221257	0.999941
	HAPLN2	-0.00995893	0.221257	0.999941
	NSUN5	-0.00611471	0.221265	0.999941
	PROS1	0.0120514	0.221322	0.999941
	RTP3	-0.0125531	0.221325	0.999941
	LINC03025	-0.0136676	0.221361	0.999941
	CCDC38	0.0153076	0.221399	0.999941
	MAP4K1	0.0103164	0.221733	0.999941
	PHF2	-0.00770704	0.221744	0.999941
	SMG6	-0.00784297	0.221761	0.999941
	MND1	0.0223422	0.221898	0.999941
	NLRP14	-0.0151962	0.22254	0.999941
	RNU11	-0.00863489	0.22255	0.999941
	NFKBIE	0.00737248	0.222551	0.999941
	SLC25A53	0.00818354	0.222585	0.999941
	CYB5D2	0.00828302	0.222657	0.999941
	USP18	-0.0146563	0.222675	0.999941
	LINC01567	0.0110445	0.2228	0.999941
	PAX3	-0.0151183	0.222945	0.999941
	TOX3	0.00852256	0.222947	0.999941
	LINC00574	0.0093383	0.222971	0.999941
	SLA	-0.0150315	0.223093	0.999941
	RPP25L	-0.00946189	0.223149	0.999941
	TRMT2A	0.00709252	0.223231	0.999941
	SNORA48	-0.0137392	0.223253	0.999941
	RAB42	-0.0148736	0.223284	0.999941
	USP44	0.0122672	0.223347	0.999941
	KCNQ5	-0.0141292	0.223397	0.999941
	C10orf67	0.0114425	0.223488	0.999941
	SEMA6C	-0.00683105	0.223669	0.999941
	RNASE2CP	-0.0094152	0.223758	0.999941
	OR4X1	-0.0131105	0.223803	0.999941
	CALHM3	-0.0115328	0.223829	0.999941
	GABRR2	-0.0107896	0.223829	0.999941
	LINC00652	0.0247735	0.224402	0.999941
	ZNRF3-AS1	-0.00982651	0.22442	0.999941
	MARCHF4	0.00972216	0.224605	0.999941
	SNORA70E	-0.00855679	0.224702	0.999941
	TIGD5	0.00847996	0.224721	0.999941
	CCDC120	-0.00713842	0.224738	0.999941
	BMP10	0.0119745	0.224838	0.999941
	CCDC97	0.00699961	0.224838	0.999941
	FLVCR1	0.014593	0.225299	0.999941
	ELAC1	0.00987561	0.225459	0.999941
	RPL22L1	0.0162632	0.22546	0.999941
	SART1	0.00900936	0.225472	0.999941
	TERF2IP	0.00731721	0.225506	0.999941
	CCL28	-0.0132523	0.225887	0.999941
	TRPC7	0.0117588	0.226154	0.999941
	BBOF1	0.00945909	0.226168	0.999941
	SOCS7	-0.00577488	0.226215	0.999941
	CDH22	-0.00888537	0.226257	0.999941
	SCFD2	0.009453	0.226375	0.999941
	LOC613266	-0.0111664	0.226433	0.999941
	SRSF2	0.00746322	0.226528	0.999941
	CAMKK1	0.0104604	0.226629	0.999941
	KCNS3	-0.0112723	0.226635	0.999941
	TBC1D24	-0.00932971	0.227007	0.999941
	CINP	0.0119358	0.227046	0.999941
	SNORD38B	0.0244822	0.227147	0.999941
	CAPZA3	0.0176204	0.227602	0.999941
	ADH4	0.0260258	0.2278	0.999941
	ZNF425	0.0101661	0.227883	0.999941
	CFAP57	0.0134815	0.227915	0.999941
	ZHX3	-0.00788795	0.227942	0.999941
	MOBP	0.0114226	0.227948	0.999941
	RPL23AP32	-0.0127568	0.228121	0.999941
	PTPRD	0.0140336	0.228185	0.999941
	U2AF1L4	0.0106293	0.22823	0.999941
	TCERG1	0.00971055	0.228309	0.999941
	SHBG	0.0089751	0.228421	0.999941
	OR7E85BP	-0.0100218	0.228465	0.999941
	SEPTIN10	-0.0124954	0.228612	0.999941
	OR5D14	-0.012826	0.228707	0.999941
	PRRG3	-0.0135607	0.228741	0.999941
	BOC	-0.0104984	0.228774	0.999941
	F2R	-0.0123466	0.229036	0.999941
	ZNF283	-0.0139695	0.22913	0.999941
	SLC25A52	0.0216392	0.229152	0.999941
	HSF2BP	0.00848366	0.229325	0.999941
	PLAC8L1	-0.0104325	0.229329	0.999941
	CCDC27	-0.00690115	0.229332	0.999941
	ACAT2	0.0183559	0.229487	0.999941
	SLC12A9	0.00735676	0.229547	0.999941
	CNTN2	0.00963992	0.229659	0.999941
	CNTN4	-0.0141287	0.229884	0.999941
	CHIA	0.0134701	0.229909	0.999941
	ZNF850	-0.00875182	0.230013	0.999941
	MSTN	0.0149682	0.230122	0.999941
	PTGS2	0.0128609	0.230155	0.999941
	OR4L1	-0.0164907	0.230236	0.999941
	TLCD3A	-0.00979113	0.230305	0.999941
	ZNF799	-0.0121532	0.230359	0.999941
	SLCO1A2	0.016855	0.230384	0.999941
	FSCN2	-0.0109192	0.23039	0.999941
	H1-3	0.00977268	0.230442	0.999941
	WBP2NL	-0.0138956	0.230484	0.999941
	CSPG4P1Y	-0.00803426	0.230633	0.999941
	CYB561D1	-0.00847429	0.23065	0.999941
	LOC440300	-0.00796918	0.230671	0.999941
	VCPKMT	-0.010532	0.230698	0.999941
	SMYD1	-0.0148235	0.230781	0.999941
	LINC00328	-0.0186966	0.230951	0.999941
	CLDN24	0.0209894	0.23104	0.999941
	SGF29	0.00946516	0.23105	0.999941
	OTP	-0.0101023	0.231125	0.999941
	ZNF652	-0.00800022	0.231172	0.999941
	TMEM130	-0.00914996	0.231312	0.999941
	H4C9	-0.0127115	0.231313	0.999941
	LINC00852	-0.0119135	0.231395	0.999941
	TEKT1	0.0102805	0.23147	0.999941
	CFTR	0.00998839	0.231505	0.999941
	METTL17	0.00622508	0.231665	0.999941
	CENPI	0.0184985	0.231776	0.999941
	TCTE1	-0.00825081	0.231833	0.999941
	AP5Z1	0.00663562	0.231952	0.999941
	LINC02991	0.0113892	0.231962	0.999941
	C3orf33	0.0116756	0.232298	0.999941
	MIR30E	-0.0166835	0.232301	0.999941
	IL1RL2	0.00878687	0.232311	0.999941
	COMMD2	0.0126933	0.232315	0.999941
	CEBPA-DT	-0.0123197	0.232338	0.999941
	TCHH	0.0109455	0.232464	0.999941
	PRSS16	-0.00909112	0.232876	0.999941
	TTL	-0.00773147	0.233009	0.999941
	TEPP	0.0100689	0.233027	0.999941
	LRRC14B	0.00858151	0.233311	0.999941
	TRIM43B	0.0116307	0.233338	0.999941
	GOLGA7B	0.0159286	0.233549	0.999941
	RGS21	0.0129895	0.233565	0.999941
	PSMB10	-0.0111222	0.233576	0.999941
	KCNK2	0.0100873	0.233668	0.999941
	CD2BP2	0.00796611	0.233723	0.999941
	NUDT9	0.00717913	0.234108	0.999941
	IGFALS	-0.00882926	0.234262	0.999941
	FLACC1	-0.0126239	0.234301	0.999941
	SIM2	0.00898616	0.234574	0.999941
	CDH26	0.00853791	0.234618	0.999941
	NMBR	-0.0117212	0.234647	0.999941
	MIR101-1	0.0176963	0.234653	0.999941
	LLGL2	-0.00774273	0.234685	0.999941
	LRRC56	0.0102356	0.234717	0.999941
	COQ7	0.00796833	0.234722	0.999941
	NLRP9	-0.0119959	0.23483	0.999941
	DIAPH3	-0.0108879	0.23488	0.999941
	PWWP2A	-0.00677917	0.235003	0.999941
	SNAI2	0.0131978	0.23503	0.999941
	TMEM231	-0.0113974	0.235108	0.999941
	MAPK7	0.0083905	0.235349	0.999941
	IL17RD	-0.00829845	0.235725	0.999941
	RTF1	0.00755491	0.235734	0.999941
	VPS50	-0.0111311	0.235851	0.999941
	SUSD5	-0.010191	0.236019	0.999941
	GJA1	0.0121314	0.236034	0.999941
	CX3CL1	0.0114802	0.236074	0.999941
	MT1B	0.00642874	0.236098	0.999941
	CBL	-0.00903647	0.23617	0.999941
	GSN-AS1	-0.0147797	0.23644	0.999941
	EPHA7	-0.0115013	0.236501	0.999941
	LINC00654	-0.0103498	0.236518	0.999941
	MIXL1	-0.00793548	0.236587	0.999941
	TTC32	-0.0113824	0.236613	0.999941
	NPAS4	0.0119211	0.236637	0.999941
	RBM4B	0.00682985	0.236722	0.999941
	ITPA	0.00857038	0.236728	0.999941
	RAB3IP	-0.0129101	0.237112	0.999941
	LAMTOR2	-0.00669743	0.237121	0.999941
	FOXD1	-0.0112114	0.237124	0.999941
	IL5RA	0.00962289	0.237243	0.999941
	KCNIP4	-0.0112235	0.237302	0.999941
	C5orf47	0.0124956	0.237419	0.999941
	HTR4	0.0106189	0.237876	0.999941
	RCCD1	-0.00722859	0.237904	0.999941
	FBXO16	0.0166234	0.237919	0.999941
	SACS	-0.0120313	0.237937	0.999941
	MAGEB2	0.0147705	0.237955	0.999941
	FLG2	-0.0115069	0.237989	0.999941
	SCN7A	0.0136733	0.238012	0.999941
	TCHP	0.00519367	0.238026	0.999941
	ACR	0.0124541	0.238132	0.999941
	TACR3	0.0161452	0.238141	0.999941
	NLRP4	-0.0111422	0.238422	0.999941
	LOC100506271	-0.00876103	0.238493	0.999941
	CATSPERB	0.0144083	0.238633	0.999941
	EEF1AKMT3	0.00688123	0.238672	0.999941
	EEFSEC	0.00572627	0.238778	0.999941
	FCRL2	-0.0102849	0.23879	0.999941
	RASGRP4	-0.0099051	0.238871	0.999941
	UQCRHL	-0.00775965	0.239122	0.999941
	RASL11B	-0.0129807	0.239283	0.999941
	ASAH2B	0.0152145	0.239329	0.999941
	FAM167A-AS1	-0.0160683	0.239365	0.999941
	YARS1	0.0122519	0.239424	0.999941
	S100A16	0.011042	0.23947	0.999941
	HBEGF	0.0144726	0.239555	0.999941
	PANK4	0.00515062	0.239564	0.999941
	ZNF185	0.0102947	0.239612	0.999941
	OR4A15	0.0117215	0.239626	0.999941
	MRPL13	-0.0094283	0.239839	0.999941
	EGR1	0.0209394	0.239861	0.999941
	DEFB136	0.0122814	0.23989	0.999941
	CD58	-0.00805243	0.239926	0.999941
	MOV10	0.00791852	0.239993	0.999941
	CERKL	0.0122065	0.239998	0.999941
	DUS1L	0.00839248	0.240185	0.999941
	LOC105370792	-0.00985677	0.240236	0.999941
	VPS37C	-0.00711569	0.240318	0.999941
	ENOX2	0.00955543	0.240362	0.999941
	PLIN3	0.0128428	0.240369	0.999941
	PLK3	0.0130166	0.240391	0.999941
	NOB1	0.00985578	0.240428	0.999941
	SSBP4	0.0100971	0.240712	0.999941
	PCDHB1	0.0149592	0.241133	0.999941
	LRRC8A	-0.00532084	0.241137	0.999941
	LOXHD1	-0.00811116	0.241241	0.999941
	CEACAM1	-0.0146939	0.241276	0.999941
	LPA	-0.0147897	0.241334	0.999941
	MYBBP1A	0.00706706	0.241475	0.999941
	OR5D13	-0.0149406	0.241533	0.999941
	TMPPE	-0.00912017	0.241562	0.999941
	ANXA2P3	0.00915314	0.241634	0.999941
	ANKRD45	-0.0129685	0.241678	0.999941
	TTC9C	0.00881891	0.241724	0.999941
	PAGR1	0.00598826	0.241851	0.999941
	WNT16	-0.00930822	0.241919	0.999941
	LRRC37B	-0.0183859	0.241933	0.999941
	POGLUT2	-0.0178978	0.241956	0.999941
	ZNF137P	0.0147501	0.241968	0.999941
	TFF2	0.00906705	0.242172	0.999941
	LRRC45	-0.00975568	0.242329	0.999941
	SNORA60	-0.0195194	0.242345	0.999941
	PLA2G2D	0.00771864	0.242456	0.999941
	GPR88	0.00702122	0.242593	0.999941
	PIANP	0.00891235	0.242796	0.999941
	AK5	0.0169612	0.242925	0.999941
	NTF3	0.0129471	0.242958	0.999941
	SNX16	0.0172931	0.242972	0.999941
	ZSCAN5A	-0.0089581	0.243034	0.999941
	ZCCHC10	0.0115636	0.243091	0.999941
	PAQR5	0.0137949	0.243221	0.999941
	FKBP1B	0.00693539	0.243353	0.999941
	GCNT2	0.0160957	0.243416	0.999941
	TRIM32	-0.00835364	0.24353	0.999941
	C10orf55	0.0153459	0.243663	0.999941
	PSG3	-0.0227685	0.243761	0.999941
	IL1B	0.0133696	0.243893	0.999941
	MUSK	0.00973188	0.244228	0.999941
	UCMA	-0.0108059	0.244268	0.999941
	CYP27B1	0.00941114	0.244307	0.999941
	EXOC3L2	0.00636906	0.244307	0.999941
	DIRAS3	-0.0131582	0.24441	0.999941
	LINC01699	0.0101206	0.244689	0.999941
	SH2D2A	0.00954208	0.244731	0.999941
	ANXA10	-0.0143846	0.244866	0.999941
	PRPF6	0.00639705	0.244886	0.999941
	SNRPD2P2	0.0110303	0.244908	0.999941
	TSSK1B	-0.00910194	0.244922	0.999941
	PDE11A	0.0273184	0.244945	0.999941
	SARS2	0.00616693	0.245026	0.999941
	RAMAC	-0.00842304	0.245102	0.999941
	DAZL	0.0088927	0.245204	0.999941
	LCN6	-0.00946062	0.245402	0.999941
	SLC30A10	0.00894527	0.245486	0.999941
	TNFAIP8L2-SCNM1	0.00634425	0.245493	0.999941
	CENPX	-0.00746075	0.245524	0.999941
	XYLB	-0.00752909	0.245566	0.999941
	CASTOR1	-0.0101382	0.245611	0.999941
	NLE1	-0.00824644	0.245806	0.999941
	FAM166C	0.0113724	0.245831	0.999941
	COX7B	-0.0340826	0.245832	0.999941
	MYOCD	-0.0135596	0.245833	0.999941
	DMRTA2	-0.00798379	0.245905	0.999941
	ZDHHC12	-0.00630465	0.246052	0.999941
	RBM44	0.0192371	0.246113	0.999941
	SNORD104	-0.0237024	0.246115	0.999941
	MBLAC2	0.00820024	0.246221	0.999941
	KRTAP6-3	-0.00786482	0.246275	0.999941
	FBXL19	0.00889991	0.246283	0.999941
	TINCR	-0.00930377	0.24632	0.999941
	HPS4	-0.00945307	0.246354	0.999941
	TTTY11	0.0113209	0.246594	0.999941
	IL9R	-0.00578533	0.24666	0.999941
	TMEM169	0.00829138	0.246702	0.999941
	RNF133	0.0118005	0.246765	0.999941
	DYNLT5	0.0109276	0.246856	0.999941
	SERPIND1	0.0167071	0.246964	0.999941
	OTOR	0.0108273	0.246988	0.999941
	QTRT2	0.0118306	0.247026	0.999941
	PRDM6	-0.00791991	0.247132	0.999941
	SIAH3	-0.0093712	0.247188	0.999941
	NLGN2	-0.00761226	0.247193	0.999941
	LENG1	-0.00898352	0.247358	0.999941
	TMEM190	-0.0104022	0.24762	0.999941
	MANF	0.00506041	0.247707	0.999941
	TCP10L	-0.00968818	0.24772	0.999941
	PPIL6	0.00987061	0.247813	0.999941
	PACS1	-0.0112221	0.247909	0.999941
	GABRG3	-0.0153787	0.247968	0.999941
	ALPK2	-0.0138305	0.248369	0.999941
	CDK11A	0.0119746	0.248436	0.999941
	TEX44	0.00969003	0.248476	0.999941
	SEMG1	0.0115088	0.248638	0.999941
	SDHAF3	0.00965453	0.248795	0.999941
	FZD7	-0.00989971	0.248818	0.999941
	CRTC1	0.00781117	0.248894	0.999941
	ENPP6	0.0131914	0.248896	0.999941
	GGCT	0.0111426	0.248942	0.999941
	KLHDC2	0.00985946	0.249812	0.999941
	CGRRF1	0.0122921	0.249923	0.999941
	PRSS50	-0.0126795	0.25011	0.999941
	PRSS8	0.00923449	0.250115	0.999941
	RAB11B	0.00564791	0.250127	0.999941
	GRAP	-0.013459	0.250262	0.999941
	ELL3	-0.0094648	0.250398	0.999941
	KATNA1	0.00911688	0.250408	0.999941
	VPS13D	-0.00858128	0.250464	0.999941
	GPRC5D	0.0171796	0.250556	0.999941
	TMEM191A	-0.0163789	0.250639	0.999941
	SNORA24	-0.0148556	0.250682	0.999941
	FRS3	0.0115152	0.250729	0.999941
	CTDP1	0.00599247	0.250744	0.999941
	LRRC18	0.00829654	0.250773	0.999941
	WDR62	-0.00714175	0.251352	0.999941
	DDX56	0.0109332	0.251413	0.999941
	CDK9	0.00514544	0.251632	0.999941
	CD1E	0.0136049	0.251788	0.999941
	PGPEP1L	-0.00832688	0.25181	0.999941
	YIF1A	0.0101055	0.25184	0.999941
	RLN2	0.0121195	0.251856	0.999941
	TAAR3P	0.0162509	0.251882	0.999941
	SCYL1	0.00516062	0.251918	0.999941
	AZIN1	0.00882571	0.252017	0.999941
	PANK1	-0.00728225	0.252083	0.999941
	FSHR	0.0107432	0.252239	0.999941
	GPR176	-0.00836108	0.25243	0.999941
	ILF3	0.00693958	0.252599	0.999941
	PSG9	0.0137193	0.252907	0.999941
	SNX11	-0.00618148	0.252914	0.999941
	SOX4	0.00942816	0.252929	0.999941
	OGDHL	-0.00822032	0.252983	0.999941
	RNASE12	0.0135058	0.25299	0.999941
	LOC440313	-0.0147007	0.252999	0.999941
	DACT2	-0.00911412	0.253045	0.999941
	KIF20A	-0.0175695	0.253049	0.999941
	INHBE	0.00991826	0.253112	0.999941
	NKX6-2	-0.00880431	0.253156	0.999941
	POLA2	0.0103973	0.253275	0.999941
	PRDM12	0.00883013	0.253316	0.999941
	MIRLET7F2	0.0224139	0.25339	0.999941
	CHMP2A	0.00812211	0.253418	0.999941
	TPRX1	0.015173	0.253452	0.999941
	PANX3	0.00988835	0.253481	0.999941
	TNS3	-0.00839053	0.25356	0.999941
	LRRC55	-0.0102927	0.253756	0.999941
	CLEC12B	-0.0148688	0.253772	0.999941
	BAP1	0.00594039	0.253835	0.999941
	FBXL18	-0.00713369	0.25395	0.999941
	BRCA1	-0.0127911	0.254094	0.999941
	ERCC6	-0.00943872	0.254096	0.999941
	MRPL40	0.00739206	0.254132	0.999941
	SLC5A1	-0.0113337	0.254139	0.999941
	ZNF813	-0.0120757	0.254212	0.999941
	CDCP1	-0.0119843	0.254234	0.999941
	LINC01547	0.00739944	0.254278	0.999941
	TTTY7	-0.0121527	0.254304	0.999941
	RPL13AP3	-0.0139301	0.254384	0.999941
	CPEB2	-0.011092	0.254403	0.999941
	ZC3H12C	0.0111284	0.254482	0.999941
	CENPN	0.013187	0.2545	0.999941
	PPP1R14A	0.0125864	0.254544	0.999941
	EFCAB6	-0.00959183	0.254563	0.999941
	STK11IP	0.00593906	0.254722	0.999941
	ZFP2	-0.0119666	0.254791	0.999941
	RELL2	-0.0083623	0.254817	0.999941
	RHBDL1	-0.00863183	0.25491	0.999941
	DSG4	0.0104284	0.255029	0.999941
	NDUFA1	-0.0147749	0.255216	0.999941
	PDCL2	0.0134087	0.25524	0.999941
	OR2T8	-0.0194857	0.255291	0.999941
	STX5	0.00728073	0.255293	0.999941
	SCGB3A2	0.0145551	0.255437	0.999941
	RASSF10	0.0121033	0.255478	0.999941
	PIK3R6	-0.0116602	0.255493	0.999941
	KRTAP19-2	-0.0140439	0.255551	0.999941
	SIMC1	0.0155853	0.255607	0.999941
	LINC00470	0.0149753	0.255659	0.999941
	DHX8	0.00795159	0.255798	0.999941
	LALBA	-0.015354	0.255856	0.999941
	METTL1	-0.011378	0.255872	0.999941
	TMEM30B	-0.0109329	0.256008	0.999941
	MAB21L4	0.00798288	0.256058	0.999941
	RBM14-RBM4	0.00660384	0.256128	0.999941
	CACNG2	-0.0120784	0.25613	0.999941
	ADRB2	-0.00739427	0.256293	0.999941
	KRTAP12-3	-0.0077314	0.256611	0.999941
	CHI3L2	0.0281086	0.256618	0.999941
	NSMAF	0.00914415	0.256742	0.999941
	RNF222	0.00680251	0.256784	0.999941
	POP1	0.011752	0.256949	0.999941
	C2CD4C	0.0105276	0.257168	0.999941
	CARHSP1	-0.00674778	0.257284	0.999941
	NAPSA	-0.0114334	0.257305	0.999941
	OR5H14	0.0122061	0.257441	0.999941
	PGM3	0.0141526	0.257692	0.999941
	MACO1	0.00858642	0.257736	0.999941
	PPIL4	0.0110025	0.257963	0.999941
	ZNF678	-0.0157557	0.257985	0.999941
	UBE2MP1	0.0116222	0.258042	0.999941
	CCN2	0.0153282	0.258182	0.999941
	CRYGS	-0.0123826	0.258228	0.999941
	KRT72	0.0126566	0.25829	0.999941
	EDA2R	-0.00906758	0.258385	0.999941
	PIFO	0.0094091	0.258455	0.999941
	DEFB113	0.0159027	0.258456	0.999941
	ANXA2R	-0.0105864	0.258519	0.999941
	SNORD113-4	-0.0250446	0.25852	0.999941
	FGF20	-0.00573544	0.258813	0.999941
	B3GLCT	-0.0112031	0.258966	0.999941
	RDH12	-0.00866968	0.258968	0.999941
	EXOSC10	0.00672921	0.25907	0.999941
	IL13RA2	0.0128867	0.259138	0.999941
	DRD1	-0.0122372	0.25915	0.999941
	HOXA4	-0.0109592	0.259197	0.999941
	KRTAP24-1	-0.0123037	0.259201	0.999941
	UBQLN3	-0.0096987	0.259451	0.999941
	PRXL2B	-0.00629816	0.25946	0.999941
	ASB4	-0.0138719	0.259496	0.999941
	PDE4D	0.00859764	0.259534	0.999941
	KCNC2	-0.00945399	0.259603	0.999941
	ERVMER61-1	0.0146342	0.259676	0.999941
	CEP19	-0.0119535	0.259755	0.999941
	DNAH6	-0.0241266	0.259775	0.999941
	HNF1B	0.0103045	0.260014	0.999941
	MYO1F	-0.0157442	0.260057	0.999941
	SNORD116-11	-0.0190879	0.260079	0.999941
	AFG3L1P	0.00665077	0.260119	0.999941
	IL20RB	0.0139688	0.260246	0.999941
	LINC02072	-0.015045	0.260278	0.999941
	BRCA2	0.0153299	0.260344	0.999941
	LINC00994	-0.0130422	0.260358	0.999941
	CIAPIN1	0.00840455	0.260368	0.999941
	GCKR	0.0108615	0.260424	0.999941
	SCLY	0.00650877	0.260491	0.999941
	TSSK2	-0.0110477	0.260504	0.999941
	LIX1	-0.0103637	0.260529	0.999941
	ZNF70	-0.0072845	0.260615	0.999941
	LOXL4	0.00944875	0.260757	0.999941
	IGLON5	0.0158918	0.260995	0.999941
	ATL1	0.00911775	0.26106	0.999941
	C8G	-0.00745707	0.261073	0.999941
	SNORD43	-0.0106674	0.261074	0.999941
	ABCB9	-0.00751978	0.261137	0.999941
	NPY6R	-0.00992017	0.261164	0.999941
	TMED6	-0.0113946	0.261234	0.999941
	CPLX2	0.0090393	0.261308	0.999941
	IHH	0.00982447	0.261388	0.999941
	PARD3B	-0.00901119	0.261536	0.999941
	CCDC65	0.00911834	0.261592	0.999941
	CCDC26	-0.0131085	0.261641	0.999941
	MIR103A1	0.0131228	0.261952	0.999941
	PKD2L2	0.0122746	0.262	0.999941
	SNRPE	0.0128846	0.262033	0.999941
	KLK1	-0.00855759	0.262061	0.999941
	SRRM3	0.006996	0.262073	0.999941
	SNORD1A	0.0177172	0.262153	0.999941
	OR5AS1	0.0102263	0.262173	0.999941
	GJD4	0.00921054	0.262184	0.999941
	EVX1	-0.00832821	0.262186	0.999941
	FSD1	-0.00899003	0.262271	0.999941
	PKIG	-0.0068579	0.262425	0.999941
	RTN3	-0.00772902	0.262473	0.999941
	COBL	-0.0147568	0.262503	0.999941
	APOBR	-0.0136962	0.26257	0.999941
	ABRACL	-0.0168919	0.262681	0.999941
	SPSB3	0.00665175	0.262736	0.999941
	RCC1	0.00912388	0.262822	0.999941
	C1orf56	0.00582904	0.262865	0.999941
	CCDC175	0.0187638	0.262905	0.999941
	ARMH1	-0.00896879	0.263011	0.999941
	KLF10	0.00953211	0.263086	0.999941
	CLEC2A	-0.0168054	0.263093	0.999941
	SLC22A13	-0.00846286	0.263257	0.999941
	DOC2A	-0.00757201	0.263287	0.999941
	RGMA	0.00822607	0.263382	0.999941
	NOBOX	0.0122245	0.263391	0.999941
	FTH1	-0.00571005	0.263412	0.999941
	ARL3	0.00786416	0.26358	0.999941
	CRP	0.0136411	0.263651	0.999941
	CDCA7	-0.00937813	0.263687	0.999941
	OR1E1	-0.0118153	0.263724	0.999941
	DPY19L2	-0.0233297	0.263729	0.999941
	MVD	0.00907982	0.263981	0.999941
	XYLT2	0.0070292	0.264087	0.999941
	GRPR	-0.00920463	0.264152	0.999941
	CATSPER4	0.00942162	0.264287	0.999941
	OR5T2	0.0138921	0.264338	0.999941
	LRRIQ4	0.0125387	0.264403	0.999941
	SEC14L5	-0.00695428	0.264445	0.999941
	HYDIN	0.00993855	0.26445	0.999941
	DYNC2I2	-0.00874869	0.264488	0.999941
	FGF23	-0.00934235	0.264661	0.999941
	PTPRJ	-0.0131645	0.264661	0.999941
	ULBP2	-0.0173432	0.264739	0.999941
	NDC1	0.0115995	0.26498	0.999941
	GLB1L2	0.0100114	0.26508	0.999941
	MC1R	0.00691583	0.265163	0.999941
	NOP56	0.00717042	0.265234	0.999941
	LY6G6E	-0.011353	0.265335	0.999941
	ENTPD2	-0.00673944	0.265355	0.999941
	ODAPH	0.0138101	0.265383	0.999941
	F12	0.00782515	0.265421	0.999941
	C7orf25	0.0121373	0.265526	0.999941
	UQCRH	0.00877816	0.265566	0.999941
	TRMT13	-0.0109314	0.265577	0.999941
	RAB3C	0.0182345	0.265654	0.999941
	SNORD8	-0.0203723	0.2657	0.999941
	SDE2	-0.00666544	0.265796	0.999941
	ZNF714	0.00957576	0.265802	0.999941
	P2RY10	0.0175148	0.265992	0.999941
	HTR3C	0.0103296	0.266129	0.999941
	ACSL5	0.0119692	0.266182	0.999941
	H2BC1	0.0134748	0.266758	0.999941
	CCDC110	-0.0173457	0.266784	0.999941
	TRAT1	0.0148627	0.266798	0.999941
	GTF3C4	-0.0103528	0.266836	0.999941
	SLC6A16	-0.00955803	0.266865	0.999941
	CLCNKA	-0.00852837	0.267015	0.999941
	METTL21EP	-0.0130977	0.267137	0.999941
	DPYSL5	0.00985403	0.267141	0.999941
	HMGN4	0.00599543	0.267176	0.999941
	CSNK1G2-AS1	0.00796473	0.267374	0.999941
	RASSF3	-0.0128736	0.267388	0.999941
	ENTR1	0.00784522	0.267555	0.999941
	DTNA	0.00814156	0.267565	0.999941
	WASHC3	-0.0110523	0.267637	0.999941
	ZNF157	0.0101792	0.267651	0.999941
	SYNGR3	-0.0075892	0.267705	0.999941
	GPR6	-0.0104081	0.267731	0.999941
	SRY	0.0153402	0.267793	0.999941
	MIR9-3	0.0130585	0.267852	0.999941
	VANGL1	-0.00931076	0.267884	0.999941
	DCBLD1	-0.0105017	0.26789	0.999941
	PADI2	-0.0075276	0.267904	0.999941
	DPPA4	-0.0149196	0.267908	0.999941
	ACD	-0.00737722	0.267978	0.999941
	LINC00612	0.0108176	0.267994	0.999941
	CARD16	-0.0149639	0.267997	0.999941
	APOBEC3H	0.0124352	0.268046	0.999941
	R3HDML	0.00839363	0.268221	0.999941
	MIEF2	0.00775505	0.268354	0.999941
	PTK6	-0.00641326	0.268374	0.999941
	SSX3	-0.0121166	0.268542	0.999941
	ZNF702P	-0.0139517	0.268619	0.999941
	TAAR6	-0.0129205	0.268658	0.999941
	UBE2D3	-0.0102238	0.26866	0.999941
	GXYLT2	-0.0121512	0.268724	0.999941
	CC2D2B	0.0162484	0.268748	0.999941
	COPS8	0.013706	0.26877	0.999941
	STYK1	-0.0103683	0.2688	0.999941
	ZNF592	-0.00773962	0.268849	0.999941
	TXNDC9	0.0117462	0.269008	0.999941
	ESPN	-0.00943518	0.26904	0.999941
	LINC00602	0.00957452	0.269106	0.999941
	FAM241B	0.00718872	0.269204	0.999941
	RPL13AP17	0.0133994	0.269217	0.999941
	OR51B2	0.0108156	0.269288	0.999941
	TXNDC5	0.00603202	0.269391	0.999941
	CSAD	0.00979811	0.269459	0.999941
	TMEM259	0.00511116	0.269531	0.999941
	BTNL3	0.0144561	0.269599	0.999941
	ERCC6L	0.0129215	0.269652	0.999941
	OR14J1	-0.0115083	0.269676	0.999941
	IL12RB2	0.0159419	0.269728	0.999941
	AVPR1B	0.0117066	0.269756	0.999941
	OR2V1	-0.0132622	0.269856	0.999941
	NR1D1	0.0111192	0.269936	0.999941
	OCLN	-0.0297524	0.269942	0.999941
	PCDHB15	0.0160854	0.270112	0.999941
	USP5	0.0071602	0.270143	0.999941
	BRI3	-0.00689411	0.270173	0.999941
	CCDC184	0.00903827	0.270216	0.999941
	MYH15	0.0100108	0.270255	0.999941
	PPP6R1	0.00791902	0.270319	0.999941
	HIF3A	-0.0101988	0.270352	0.999941
	UROD	0.00858909	0.270375	0.999941
	XAB2	0.00774491	0.270378	0.999941
	ZPBP	0.0126462	0.270404	0.999941
	CTAGE9	0.010267	0.27049	0.999941
	RYBP	0.00893941	0.27054	0.999941
	ACTRT1	-0.0119291	0.270627	0.999941
	PEX6	-0.00769882	0.270928	0.999941
	RPPH1	-0.0138935	0.270992	0.999941
	TEX35	-0.0126576	0.271056	0.999941
	NACAD	-0.0060544	0.271141	0.999941
	OR2C1	-0.01364	0.271276	0.999941
	FBXO45	-0.0109791	0.271392	0.999941
	PHAX	0.0099863	0.271618	0.999941
	BAIAP2L1	0.0156681	0.271695	0.999941
	DGKZ	-0.00859376	0.271723	0.999941
	LCA5L	-0.00941086	0.271769	0.999941
	NEU4	0.00762275	0.271814	0.999941
	FOXI2	-0.007581	0.271965	0.999941
	ANKK1	-0.00748664	0.271978	0.999941
	PAGE5	0.0091545	0.271987	0.999941
	CRTC2	0.00809895	0.272027	0.999941
	CCDC197	-0.00902627	0.272136	0.999941
	SGO2	-0.0115511	0.272418	0.999941
	CLLU1	0.0149252	0.272576	0.999941
	CEACAM20	0.00834858	0.272582	0.999941
	LRFN2	-0.0106316	0.272596	0.999941
	PLAGL2	0.00944113	0.272643	0.999941
	CHRNA7	-0.0112536	0.272809	0.999941
	SPAG4	-0.0104889	0.272946	0.999941
	DSCR4	-0.0109848	0.272947	0.999941
	NTN5	-0.00782022	0.272995	0.999941
	SCG5	0.0120724	0.273045	0.999941
	SNORD81	0.0245772	0.273085	0.999941
	CCDC18	0.0123422	0.273143	0.999941
	NKAIN3	0.0103289	0.273347	0.999941
	ITPKA	-0.00849808	0.273414	0.999941
	ZMYND10	-0.00789691	0.27345	0.999941
	KLF6	0.0080469	0.273743	0.999941
	IL17C	-0.00678311	0.273878	0.999941
	CHCHD1	0.00931092	0.273892	0.999941
	MARS2	0.00783262	0.273893	0.999941
	OR51F1	-0.0155052	0.273902	0.999941
	OTUD6A	0.0101881	0.273964	0.999941
	PIP5K1A	0.0110618	0.273975	0.999941
	CHCHD4	0.00773709	0.274022	0.999941
	TCP11L1	-0.0103296	0.274082	0.999941
[truncated: 17,746 more rows]
